# Supplementary material for: Performance Prediction of Fundamental Transcriptional Programs
Source: ACS Synth Biol. 2023 Mar 20;12(4):1094–108. doi: 10.1021/acssynbio.2c00593 (PMC10127286; doi:10.1021/acssynbio.2c00593)
Supplement: Supplementary file 2 — sb2c00593_si_002.xlsx [file sb2c00593_si_002.xlsx]

## Sheet: BUFR (prox) gates (+)
SISO Variant [X+ADR | OADR prox]		(-) INDUCER		(+) INDUCER		p-value		(-) INDUCER		(+) INDUCER			Cohen's d	Fold Induction (FI)	FMOrepression	FMOinduction	Induction Units Traceability Score (IUTS)	Repression Units Traceability Score (RUTS)
		Mean Fluorescence	Std. Dev. Fluorescence	Mean Fluorescence	Std. Dev. Fluorescence			Mean Fluorescence	Std. Dev. Fluorescence	Mean Fluorescence	Std. Dev. Fluorescence								ε	C
I+YQR	O1 prox	4640.42	261.53	27756.7	767.604	6.64381e-10		0.0618723	0.00348707	0.370089	0.0102347		40.3132	5.9815	0.0618723	0.370089	1	1	0.0618723	0.308217
I+NAR	Ogta prox	11702.8	630.271	22894.6	878.04	2.21608e-09		0.156037	0.00840361	0.305261	0.0117072		14.6439	1.95634	0.156037	0.305261	0.327064	2.52192	0.156037	0.149224
I+HQN	Ottg prox	4093.36	132.742	34445.7	1419.08	6.12107e-08		0.0545781	0.00176989	0.459276	0.018921		30.1169	8.41502	0.0545781	0.459276	1.40684	0.882109	0.0545781	0.404698
I+TAN	Otta prox	8697.6	1542.44	44268.3	5038.03	5.89177e-06		0.115968	0.0205659	0.590244	0.0671737		9.54752	5.08972	0.115968	0.590244	0.850909	1.87431	0.115968	0.474276
I+GKR	Ogac prox	10654	508.018	48876.4	1657.54	5.58096e-09		0.142053	0.00677357	0.651686	0.0221005		31.1798	4.58762	0.142053	0.651686	0.766969	2.29591	0.142053	0.509633
I+HTK	Octt prox	11646.1	942.97	42324.8	6111.57	7.76919e-05		0.155282	0.0125729	0.564331	0.0814877		7.01599	3.63423	0.155282	0.564331	0.607579	2.50972	0.155282	0.409049
I+KSL	Oagg prox	4771.44	157.026	33539.3	1311.54	4.70855e-08		0.0636193	0.00209368	0.447191	0.0174872		30.7999	7.02917	0.0636193	0.447191	1.17515	1.02823	0.0636193	0.383571
I+YQR	Osym prox	2706.41	207.087	43673.9	7462.4	6.29615e-05		0.0360854	0.00276116	0.582319	0.0994987		7.76084	16.1372	0.0360854	0.582319	2.69785	0.583224	0.0360854	0.546233
R+YQR	O1 prox	1980.69	159.573	23827.2	817.075	9.23117e-09		0.0264092	0.00212764	0.317695	0.0108943		37.1113	12.0297	0.0264092	0.317695	2.01116	0.426833	0.0264092	0.291286
R+NAR	Ogta prox	110.97	4.09127	117.252	7.32041	0.133217		0.0014796	5.45502e-05	0.00156336	9.76055e-05		1.05933	1.05661	0.0014796	0.00156336	0.176646	0.0239138	0.0014796	8.3756e-05
R+HQN	Ottg prox	2705.57	281.808	27902.4	1651.37	2.24514e-07		0.0360742	0.00375744	0.372031	0.0220183		21.2707	10.3129	0.0360742	0.372031	1.72414	0.583043	0.0360742	0.335957
R+TAN	Otta prox	7374.56	744.581	34174.3	2829.98	1.50912e-06		0.0983274	0.00992774	0.455657	0.037733		12.9517	4.63408	0.0983274	0.455657	0.774735	1.5892	0.0983274	0.357329
R+GKR	Ogac prox	14489.3	2726.5	43408.9	4419.08	1.13795e-06		0.193191	0.0363533	0.578785	0.0589211		7.87644	2.99592	0.193191	0.578785	0.500864	3.12242	0.193191	0.385594
R+HTK	Octt prox	22220.1	973.157	35898.8	1494.9	6.05229e-08		0.296268	0.0129754	0.47865	0.019932		10.8449	1.6156	0.296268	0.47865	0.270099	4.78837	0.296268	0.182382
R+KSL	Oagg prox	6025.86	350.023	27434.8	1525.67	2.23165e-07		0.0803448	0.00466697	0.365797	0.0203423		19.3423	4.55284	0.0803448	0.365797	0.761153	1.29856	0.0803448	0.285452
R+YQR	Osym prox	4754.19	413.884	46933.7	1273.91	4.85309e-10		0.0633893	0.00551845	0.625782	0.0169855		44.5335	9.87205	0.0633893	0.625782	1.65043	1.02452	0.0633893	0.562393
E+YQR	O1 prox	15564.7	352.319	34494.2	579.98	2.51846e-12		0.207529	0.00469759	0.459923	0.00773306		39.4491	2.21618	0.207529	0.459923	0.370506	3.35415	0.207529	0.252394
E+NAR	Ogta prox	10961.5	1297.83	44677	5549.97	2.09774e-05		0.146154	0.0173043	0.595693	0.0739997		8.3655	4.0758	0.146154	0.595693	0.681401	2.36218	0.146154	0.449539
E+HQN	Ottg prox	1512.15	111.185	33717.2	1457.37	5.56827e-08		0.020162	0.00148246	0.449563	0.0194316		31.1608	22.2975	0.020162	0.449563	3.72774	0.325865	0.020162	0.429401
E+TAN	Otta prox	4769.18	1159.54	46304.5	4365.25	1.44104e-06		0.063589	0.0154605	0.617394	0.0582033		13.0052	9.70913	0.063589	0.617394	1.62319	1.02775	0.063589	0.553805
E+GKR	Ogac prox	4366.25	413.151	44915.4	4162.46	3.2262e-06		0.0582167	0.00550868	0.598872	0.0554994		13.7094	10.287	0.0582167	0.598872	1.71979	0.940916	0.0582167	0.540655
E+HTK	Octt prox	4858.31	317.251	34935.9	5341.75	5.39903e-05		0.0647775	0.00423001	0.465812	0.0712233		7.94897	7.19096	0.0647775	0.465812	1.2022	1.04696	0.0647775	0.401035
E+KSL	Oagg prox	1384.31	76.9872	35843.5	681.887	6.80138e-10		0.0184575	0.0010265	0.477913	0.00909182		71.0161	25.8926	0.0184575	0.477913	4.32878	0.298316	0.0184575	0.459455
E+YQR	Osym prox	2722.15	187.208	67161.7	6589.27	3.66355e-06		0.0362953	0.00249611	0.89549	0.087857		13.8247	24.6723	0.0362953	0.89549	4.12477	0.586616	0.0362953	0.859195
G+YQR	O1 prox	5449.19	127.592	23372.8	196.089	1.7561e-16		0.0726558	0.00170122	0.311637	0.00261452		108.349	4.28923	0.0726558	0.311637	0.717082	1.17429	0.0726558	0.238981
G+NAR	Ogta prox	9511	575.359	15012.3	490.853	2.15586e-08		0.126813	0.00767145	0.200163	0.0065447		10.287	1.57841	0.126813	0.200163	0.263882	2.0496	0.126813	0.07335
G+HQN	Ottg prox	5321.54	295.277	19456.2	531.669	3.28198e-11		0.0709539	0.00393703	0.259416	0.00708892		32.8686	3.65612	0.0709539	0.259416	0.611237	1.14678	0.0709539	0.188462
G+TAN	Otta prox	4903.56	1377.74	26021.2	3219.89	3.84722e-06		0.0653808	0.0183699	0.346949	0.0429319		8.52729	5.3066	0.0653808	0.346949	0.887168	1.0567	0.0653808	0.281569
G+GKR	Ogac prox	30633.2	8100.42	40050	3165.09	0.0487056		0.408443	0.108006	0.534	0.0422013		1.53129	1.3074	0.408443	0.534	0.218575	6.60138	0.408443	0.125557
G+HTK	Octt prox	34639.1	5604.36	43069.4	1346.65	0.0189297		0.461855	0.0747248	0.574258	0.0179553		2.06844	1.24338	0.461855	0.574258	0.20787	7.46464	0.461855	0.112404
G+KSL	Oagg prox	7525.33	94.542	18310	779.064	4.94929e-07		0.100338	0.00126056	0.244133	0.0103875		19.4345	2.43311	0.100338	0.244133	0.406773	1.62169	0.100338	0.143795
G+YQR	Osym prox	4448.06	1051.55	21825.1	1335.64	1.30654e-09		0.0593075	0.0140207	0.291001	0.0178086		14.4565	4.90666	0.0593075	0.291001	0.820305	0.958546	0.0593075	0.231694
F+YQR	O1 prox	1941.78	37.9752	9717.43	145.398	8.5001e-11		0.0258904	0.000506335	0.129566	0.00193864		73.1751	5.00439	0.0258904	0.129566	0.836645	0.418449	0.0258904	0.103675
F+NAR	Ogta prox	12688.5	1267.03	7375.83	1098.6	3.72464e-05		0.16918	0.0168937	0.0983444	0.0146479		4.48019	0.581302	0.16918	0.0983444	0.0971833	2.73433	0.16918	-0.0708351
F+HQN	Ottg prox	5643.27	175.441	14514.1	276.608	1.83853e-12		0.0752435	0.00233921	0.193521	0.00368811		38.2999	2.57193	0.0752435	0.193521	0.429982	1.21611	0.0752435	0.118278
F+TAN	Otta prox	4351.54	986.312	13237.5	1301.46	4.97448e-07		0.0580206	0.0131508	0.176501	0.0173528		7.6956	3.04204	0.0580206	0.176501	0.508574	0.937747	0.0580206	0.11848
F+GKR	Ogac prox	10398.5	188.763	18459.6	909.794	3.18108e-06		0.138647	0.00251685	0.246129	0.0121306		12.2692	1.77522	0.138647	0.246129	0.296785	2.24085	0.138647	0.107482
F+HTK	Octt prox	20965.5	2299.7	19581.4	608.429	0.243381		0.27954	0.0306627	0.261085	0.00811238		0.82286	0.933981	0.27954	0.261085	0.156145	4.51802	0.27954	-0.0184549
F+KSL	Oagg prox	927.33	40.7202	9684.85	326.159	1.61324e-08		0.0123644	0.000542937	0.129131	0.00434878		37.6798	10.4438	0.0123644	0.129131	1.74602	0.199837	0.0123644	0.116767
F+YQR	Osym prox	1905.24	369.296	17065.4	1822.7	4.58992e-06		0.0254032	0.00492395	0.227539	0.0243027		11.5284	8.95711	0.0254032	0.227539	1.49747	0.410574	0.0254032	0.202136

## Sheet: BUFR (core) gates (+)
SISO Variant [X+ADR | OADR core]		(-) INDUCER		(+) INDUCER		p-value		(-) INDUCER		(+) INDUCER			Cohen's d	Fold Induction (FI)	FMOrepression	FMOinduction	Induction Units Traceability Score (IUTS)	Repression Units Traceability Score (RUTS)
		Mean Fluorescence	Std. Dev. Fluorescence	Mean Fluorescence	Std. Dev. Fluorescence			Mean Fluorescence	Std. Dev. Fluorescence	Mean Fluorescence	Std. Dev. Fluorescence								ε	C
I+YQR	O1 core	4309.99	99.0962	63563.8	1296.63	1.4153e-09		0.0574666	0.00132128	0.847517	0.0172884		64.4392	14.748	0.0574666	0.847517	2.4656	0.928793	0.0574666	0.79005
I+NAR	Ogta core	2097.83	192.295	18301.2	608.335	2.0616e-09		0.0279711	0.00256394	0.244016	0.00811113		35.9168	8.72387	0.0279711	0.244016	1.45847	0.452078	0.0279711	0.216045
I+HQN	Ottg core	947.822	62.1863	42851.3	1906.62	6.42381e-08		0.0126376	0.00082915	0.57135	0.0254216		31.0649	45.2102	0.0126376	0.57135	7.55834	0.204253	0.0126376	0.558712
I+TAN	Otta core	1911.71	93.6544	33452.5	2256.39	6.08156e-07		0.0254895	0.00124873	0.446033	0.0300853		19.7514	17.4987	0.0254895	0.446033	2.92547	0.411969	0.0254895	0.420543
I+GKR	Ogac core	2544.56	106.23	50668.9	2592.5	1.47385e-07		0.0339274	0.00141639	0.675586	0.0345667		26.2299	19.9127	0.0339274	0.675586	3.32905	0.548346	0.0339274	0.641658
I+HTK	Octt core	10268.5	595.415	54163	2821.19	1.48516e-07		0.136913	0.00793887	0.722173	0.0376158		21.5293	5.27468	0.136913	0.722173	0.881832	2.21284	0.136913	0.58526
I+KSL	Oagg core	2517.44	55.7249	46049.1	1750.72	3.46887e-08		0.0335659	0.000742999	0.613988	0.0233429		35.1467	18.292	0.0335659	0.613988	3.0581	0.542502	0.0335659	0.580422
I+YQR	Osym core	614.273	35.8787	31045.2	2824.33	2.28922e-06		0.00819031	0.000478382	0.413935	0.0376577		15.2363	50.5397	0.00819031	0.413935	8.44933	0.132374	0.00819031	0.405745
R+YQR	O1 core	1080.97	25.6332	57825.8	1932.74	1.54512e-08		0.014413	0.000341776	0.77101	0.0257699		41.5173	53.4942	0.014413	0.77101	8.94328	0.232947	0.014413	0.756597
R+NAR	Ogta core	3760.43	801.501	11186.1	399.655	1.96108e-07		0.050139	0.0106867	0.149147	0.00532873		11.7254	2.97468	0.050139	0.149147	0.497313	0.810363	0.050139	0.0990084
R+HQN	Ottg core	376.672	37.6986	40644	1149.65	6.23234e-09		0.00502229	0.000502648	0.541921	0.0153286		49.5074	107.903	0.00502229	0.541921	18.0395	0.0811718	0.00502229	0.536898
R+TAN	Otta core	570.621	48.3544	30409.1	1622.52	1.57217e-07		0.00760828	0.000644726	0.405455	0.0216336		25.9962	53.2913	0.00760828	0.405455	8.90935	0.122967	0.00760828	0.397847
R+GKR	Ogac core	1044.72	105.997	49544.8	1124.83	1.72862e-09		0.0139297	0.0014133	0.660598	0.0149977		60.7087	47.4238	0.0139297	0.660598	7.92841	0.225136	0.0139297	0.646668
R+HTK	Octt core	25211.3	1952.35	48887.7	1621.34	2.2907e-09		0.336151	0.0260313	0.651836	0.0216179		13.1939	1.93911	0.336151	0.651836	0.324185	5.43298	0.336151	0.315685
R+KSL	Oagg core	1260.08	82.6237	49668.6	1034.13	1.23182e-09		0.016801	0.00110165	0.662248	0.0137884		65.9902	39.4171	0.016801	0.662248	6.58984	0.271543	0.016801	0.645447
R+YQR	Osym core	399.471	27.2706	44724.3	903.944	1.16195e-09		0.00532628	0.000363607	0.596324	0.0120526		69.3144	111.959	0.00532628	0.596324	18.7175	0.086085	0.00532628	0.590998
E+YQR	O1 core	16825.9	431.93	67194.9	1813.69	4.67944e-09		0.224345	0.00575906	0.895932	0.0241826		38.2064	3.99355	0.224345	0.895932	0.66765	3.62593	0.224345	0.671587
E+NAR	Ogta core	1490.08	84.6454	37352.3	2300.62	3.55469e-07		0.0198678	0.00112861	0.498031	0.0306749		22.03	25.0673	0.0198678	0.498031	4.1908	0.32111	0.0198678	0.478163
E+HQN	Ottg core	274.392	25.1249	44201.6	1929.26	5.50244e-08		0.00365856	0.000334999	0.589354	0.0257235		32.1974	161.089	0.00365856	0.589354	26.9312	0.0591309	0.00365856	0.585696
E+TAN	Otta core	532.081	33.6671	40890.4	1934.03	8.47739e-08		0.00709441	0.000448895	0.545205	0.0257871		29.5066	76.85	0.00709441	0.545205	12.8479	0.114662	0.00709441	0.538111
E+GKR	Ogac core	416.014	21.6329	47145.3	1990.38	4.72767e-08		0.00554686	0.000288438	0.628604	0.0265384		33.2003	113.326	0.00554686	0.628604	18.9461	0.0896501	0.00554686	0.623057
E+HTK	Octt core	1718.9	73.2307	70305.2	2351.59	1.56305e-08		0.0229187	0.000976409	0.937403	0.0313545		41.2269	40.9013	0.0229187	0.937403	6.83797	0.370419	0.0229187	0.914484
E+KSL	Oagg core	380.252	34.0234	62867.6	1255.03	1.08254e-09		0.00507003	0.000453646	0.838235	0.0167337		70.3873	165.331	0.00507003	0.838235	27.6405	0.0819434	0.00507003	0.833165
E+YQR	Osym core	294.678	14.9503	63468.8	795.142	1.05817e-10		0.00392904	0.000199337	0.846251	0.0106019		112.34	215.384	0.00392904	0.846251	36.0083	0.0635023	0.00392904	0.842322
G+YQR	O1 core	15145.6	1120.76	50314	806.94	6.4558e-13		0.201942	0.0149435	0.670854	0.0107592		36.0133	3.32202	0.201942	0.670854	0.555382	3.26385	0.201942	0.468912
G+NAR	Ogta core	1524.17	57.8889	29235.6	1252.48	6.05234e-08		0.0203223	0.000771852	0.389808	0.0166997		31.2565	19.1813	0.0203223	0.389808	3.20677	0.328456	0.0203223	0.369486
G+HQN	Ottg core	1147.94	43.879	23067.5	1185.08	1.51104e-07		0.0153059	0.000585053	0.307567	0.015801		26.1399	20.0947	0.0153059	0.307567	3.35948	0.247379	0.0153059	0.292261
G+TAN	Otta core	1673.18	97.3039	24879.7	905.987	2.28078e-08		0.0223091	0.00129738	0.33173	0.0120798		36.0175	14.8697	0.0223091	0.33173	2.48595	0.360567	0.0223091	0.309421
G+GKR	Ogac core	4302.88	113.778	37122.7	844.636	2.22782e-09		0.0573718	0.00151704	0.494969	0.0112618		54.4598	8.6274	0.0573718	0.494969	1.44235	0.927261	0.0573718	0.437598
G+HTK	Octt core	14235.6	429.628	48791.6	571.047	1.02383e-15		0.189808	0.00572837	0.650555	0.00761396		68.386	3.42744	0.189808	0.650555	0.573007	3.06773	0.189808	0.460747
G+KSL	Oagg core	2483.28	77.0969	36266.9	822.676	2.22179e-09		0.0331104	0.00102796	0.483559	0.010969		57.8222	14.6044	0.0331104	0.483559	2.4416	0.535141	0.0331104	0.450449
G+YQR	Osym core	449.794	20.6204	12648.1	821.029	4.58538e-07		0.00599725	0.000274938	0.168641	0.0109471		21.0048	28.1197	0.00599725	0.168641	4.70111	0.0969295	0.00599725	0.162644
F+YQR	O1 core	2181.13	72.1265	25444.8	1189.21	1.08243e-07		0.0290817	0.000961687	0.339264	0.0158562		27.6145	11.6659	0.0290817	0.339264	1.95033	0.470028	0.0290817	0.310183
F+NAR	Ogta core	2888.87	124.416	1634.45	91.4561	1.64861e-08		0.0385183	0.00165888	0.0217927	0.00121941		11.4887	0.565775	0.0385183	0.0217927	0.0945875	0.622545	0.0385183	-0.0167256
F+HQN	Ottg core	3299.01	158.077	10928.8	518.503	8.08418e-08		0.0439869	0.0021077	0.145718	0.00691337		19.9058	3.31276	0.0439869	0.145718	0.553835	0.710929	0.0439869	0.101731
F+TAN	Otta core	418.612	17.542	7263.83	256.423	2.20872e-08		0.0055815	0.000233893	0.096851	0.00341898		37.6644	17.3522	0.0055815	0.096851	2.90097	0.0902099	0.0055815	0.0912695
F+GKR	Ogac core	7364.47	142.546	14876.9	803.108	2.83204e-06		0.0981929	0.00190061	0.198358	0.0107081		13.0252	2.02009	0.0981929	0.198358	0.337723	1.58702	0.0981929	0.100165
F+HTK	Octt core	24374.2	4129.76	25631.6	1233.94	0.538815		0.324989	0.0550635	0.341755	0.0164525		0.412568	1.05159	0.324989	0.341755	0.175807	5.25258	0.324989	0.0167654
F+KSL	Oagg core	1020.7	29.6062	8991.92	542.499	4.62055e-07		0.0136094	0.00039475	0.119892	0.00723332		20.7489	8.80954	0.0136094	0.119892	1.4728	0.219959	0.0136094	0.106283
F+YQR	Osym core	648.82	33.0175	7849.61	314.332	4.08437e-08		0.00865093	0.000440233	0.104661	0.00419109		32.2199	12.0983	0.00865093	0.104661	2.02262	0.139819	0.00865093	0.0960105

## Sheet: NOT (prox) gates (A)
SISO Variant [XAADR | OADR prox]		(-) INDUCER		(+) INDUCER		p-value		(-) INDUCER		(+) INDUCER			Cohen's d	Fold Anti-Induction (FAI)	FMO Anti-repression	FMO Anti-induction	Anti-Induction Units Traceability Score (AIUTS)	Repression Units Traceability Score (RUTS)
		Mean Fluorescence	Std. Dev. Fluorescence	Mean Fluorescence	Std. Dev. Fluorescence			Mean Fluorescence	Std. Dev. Fluorescence	Mean Fluorescence	Std. Dev. Fluorescence								ε	C
IA(5)YQR	O1 prox	16196.8	300.669	2830.42	89.8636	1.30568e-10		0.215957	0.00400892	0.0377389	0.00119818		60.2365	5.7224	0.215957	0.0377389	0.956683	3.49037	0.0377389	0.178218
IA(6)NAR	Ogta prox	39389.1	2762.05	12811.5	747.708	1.2998e-06		0.525189	0.0368273	0.17082	0.00996944		13.1354	3.07451	0.525189	0.17082	0.514003	8.48826	0.17082	0.354368
IA(9)HQN	Ottg prox	30268.4	3278.19	10214.6	271.595	3.45541e-05		0.403579	0.0437091	0.136195	0.00362126		8.6217	2.96325	0.403579	0.136195	0.495402	6.52277	0.136195	0.267384
IA(5)TAN	Otta prox	43207.1	2593.37	4954.73	238.567	4.05596e-07		0.576095	0.0345783	0.0660631	0.0031809		20.772	8.72038	0.576095	0.0660631	1.45789	9.31103	0.0660631	0.510032
IA(6)GKR	Ogac prox	51953.6	5470.72	21113.1	2012.87	1.49736e-05		0.692715	0.0729429	0.281507	0.0268383		7.48208	2.46073	0.692715	0.281507	0.411391	11.1959	0.281507	0.411207
IA(6)HTK	Octt prox	30063.3	2752.04	13757.3	535.337	2.87059e-05		0.400844	0.0366939	0.183431	0.00713782		8.2251	2.18526	0.400844	0.183431	0.365337	6.47856	0.183431	0.217413
IA(6)KSL	Oagg prox	19767.1	193.51	5475.56	211.35	1.04663e-16		0.263561	0.00258013	0.0730075	0.002818		70.5313	3.61005	0.263561	0.0730075	0.603536	4.25975	0.0730075	0.190553
IA(9)YQR	Osym prox	55010.6	2233.78	16699.1	1226.55	1.08633e-09		0.733475	0.0297837	0.222655	0.0163539		21.2609	3.29422	0.733475	0.222655	0.550735	11.8547	0.222655	0.51082
RA(2)YQR	O1 prox	13036	905.462	2867.88	57.8055	1.73965e-06		0.173813	0.0120728	0.0382384	0.000770739		15.849	4.54551	0.173813	0.0382384	0.759928	2.80922	0.0382384	0.135575
RA(3)NAR	Ogta prox	29235.5	1381.87	4117.05	208.695	1.02432e-07		0.389806	0.018425	0.054894	0.0027826		25.4181	7.10107	0.389806	0.054894	1.18717	6.30017	0.054894	0.334912
RA(3)HQN	Ottg prox	32328.2	1609.63	7621.65	426.331	9.69946e-08		0.431042	0.0214618	0.101622	0.00568442		20.9834	4.24162	0.431042	0.101622	0.709124	6.96664	0.101622	0.32942
RA(3)TAN	Otta prox	43731.5	3441.8	24349.3	2081.49	1.63871e-05		0.583086	0.0458906	0.324658	0.0277533		6.81468	1.796	0.583086	0.324658	0.300259	9.42402	0.324658	0.258428
RA(2)GKR	Ogac prox	61543.5	5927.34	7629.87	838.85	3.90257e-06		0.82058	0.0790312	0.101732	0.0111847		12.7364	8.06613	0.82058	0.101732	1.34851	13.2625	0.101732	0.718848
RA(1)HTK	Octt prox	31134.6	896.377	14299.3	188.575	5.38121e-08		0.415127	0.0119517	0.190657	0.00251433		25.9921	2.17735	0.415127	0.190657	0.364014	6.70942	0.190657	0.22447
RA(3)KSL	Oagg prox	25610.7	691.07	5615.07	235.091	8.56502e-10		0.341476	0.00921426	0.0748676	0.00313454		38.7392	4.56107	0.341476	0.0748676	0.762529	5.51905	0.0748676	0.266609
RA(2)YQR	Osym prox	32823.3	2961.14	4454.68	314.436	0.000241387		0.437644	0.0394818	0.0593958	0.00419248		13.4729	7.36826	0.437644	0.0593958	1.23184	7.07334	0.0593958	0.378248
PAYQR	O1 prox	17721.2	326.013	1994.66	49.391	6.23976e-10		0.236282	0.00434683	0.0265955	0.000658547		67.4505	8.88431	0.236282	0.0265955	1.4853	3.81887	0.0265955	0.209687
PALAR	Ogta prox	133.161	1.13053	60.8285	2.21382	1.57697e-11		0.00177548	1.50737e-05	0.000811046	2.95176e-05		41.1517	2.18913	0.00177548	0.000811046	0.365983	0.0286959	0.000811046	0.000964437
PAHQN	Ottg prox	14380.5	482.955	3904.05	266.829	1.67596e-10		0.19174	0.00643939	0.052054	0.00355772		26.852	3.68349	0.19174	0.052054	0.615813	3.09897	0.052054	0.139686
PATAN	Otta prox	43771.6	2458.86	9643.95	826.209	8.06785e-08		0.583621	0.0327848	0.128586	0.0110161		18.6062	4.53876	0.583621	0.128586	0.7588	9.43267	0.128586	0.455035
PAFKR	Ogac prox	51064.8	2596.53	12080.4	880.049	4.83112e-08		0.680864	0.0346204	0.161072	0.011734		20.1094	4.22707	0.680864	0.161072	0.706691	11.0043	0.161072	0.519792
PAHTK	Octt prox	33787.2	2077.49	13557.1	760.767	5.19388e-07		0.450496	0.0276999	0.180762	0.0101436		12.9315	2.49221	0.450496	0.180762	0.416653	7.28105	0.180762	0.269734
PAKSL	Oagg prox	20474.2	427.149	2688.09	63.8759	1.37054e-09		0.27299	0.00569532	0.0358412	0.000851679		58.2392	7.61666	0.27299	0.0358412	1.27337	4.41215	0.0358412	0.237149
PAYQR	Osym prox	15910.3	1385.75	3049.18	736.042	1.42276e-07		0.212138	0.0184766	0.0406558	0.00981389		11.5917	5.2179	0.212138	0.0406558	0.87234	3.42864	0.0406558	0.171482
SAYQR	O1 prox	11922.7	235.683	2953.24	99.5034	3.24472e-11		0.158969	0.00314244	0.0393765	0.00132671		49.5833	4.03716	0.158969	0.0393765	0.674942	2.56931	0.0393765	0.119593
SANAR	Ogta prox	29813	1389.42	30433.7	1505.63	0.513582		0.397507	0.0185256	0.405783	0.0200751		0.42846	0.979605	0.397507	0.405783	0.163772	6.42464	0.405783	-0.00827608
SAHQN	Ottg prox	23143	649.106	10981.2	192.55	2.15383e-08		0.308573	0.00865474	0.146416	0.00256733		25.4028	2.1075	0.308573	0.146416	0.352337	4.98725	0.146416	0.162156
SATAN	Otta prox	38690	3886.67	31924.3	3127.29	0.0132568		0.515866	0.0518222	0.425657	0.0416972		1.918	1.21193	0.515866	0.425657	0.202613	8.33759	0.425657	0.0902094
SAGKR	Ogac prox	46971	3846.99	39200.3	6511.55	0.0502394		0.62628	0.0512932	0.522671	0.0868206		1.45304	1.19823	0.62628	0.522671	0.200323	10.1221	0.522671	0.103609
SAHTK	Octt prox	57189.6	5007.69	61854.6	6804.61	0.247597		0.762527	0.0667692	0.824728	0.0907281		0.780875	0.924581	0.762527	0.824728	0.154573	12.3242	0.824728	-0.0622003
SAKSL	Oagg prox	23667.7	834.12	17027	1060.81	1.04576e-06		0.31557	0.0111216	0.227027	0.0141441		6.95931	1.39001	0.31557	0.227027	0.232385	5.10034	0.227027	0.0885427
SAYQR	Osym prox	40476	3196.17	11037.1	413.52	3.84838e-06		0.53968	0.0426156	0.147162	0.0055136		12.9182	3.66726	0.53968	0.147162	0.6131	8.72247	0.147162	0.392518
FA(1)YQR	O1 prox	13627.8	828.654	5092.39	136.976	1.82532e-06		0.181704	0.0110487	0.0678986	0.00182635		14.3719	2.67612	0.181704	0.0678986	0.447399	2.93677	0.0678986	0.113806
FA(2)NAR	Ogta prox	41717.5	4470.12	23570.3	1082.69	0.00017423		0.556233	0.0596016	0.314271	0.0144359		5.5799	1.76992	0.556233	0.314271	0.295899	8.99002	0.314271	0.241963
FA(2)HQN	Ottg prox	52462.3	6983.36	9808.85	1169.55	2.73102e-05		0.699498	0.0931114	0.130785	0.015594		8.5192	5.34847	0.699498	0.130785	0.894169	11.3055	0.130785	0.568713
FA(2)TAN	Otta prox	32478.5	1975	24991.3	1745.71	8.91058e-05		0.433047	0.0263333	0.333218	0.0232762		4.01697	1.29959	0.433047	0.333218	0.217268	6.99904	0.333218	0.0998288
FA(2)GKR	Ogac prox	43058.4	961.023	30925	906.288	1.73807e-09		0.574112	0.0128136	0.412333	0.0120838		12.99	1.39235	0.574112	0.412333	0.232776	9.27898	0.412333	0.161779
FA(2)HTK	Octt prox	39556.4	1234.05	28219.5	1090.07	3.24507e-08		0.527419	0.016454	0.37626	0.0145342		9.73722	1.40174	0.527419	0.37626	0.234346	8.52431	0.37626	0.151159
FA(2)KSL	Oagg prox	27745.7	474.078	15752.5	272.648	3.46252e-11		0.369943	0.00632104	0.210034	0.00363531		31.0135	1.76135	0.369943	0.210034	0.294466	5.97913	0.210034	0.159909
FA(1)YQR	Osym prox	29078	3187.05	6363.97	1058.09	4.64424e-06		0.387707	0.0424941	0.0848529	0.0141079		9.56567	4.56917	0.387707	0.0848529	0.763883	6.26625	0.0848529	0.302854

## Sheet: NOT (core) gates (A)
SISO Variant [XAADR | OADR core]		(-) INDUCER		(+) INDUCER		p-value		(-) INDUCER		(+) INDUCER			Cohen's d	Fold Anti-Induction (FAI)	FMO Anti-repression	FMO induction	Anti-Induction Units Traceability Score (IUTS)	Repression Units Traceability Score (RUTS)
		Mean Fluorescence	Std. Dev. Fluorescence	Mean Fluorescence	Std. Dev. Fluorescence			Mean Fluorescence	Std. Dev. Fluorescence	Mean Fluorescence	Std. Dev. Fluorescence								ε	C
IA(5)YQR	O1 core	36228.5	502.823	3994.98	180.243	4.34853e-12		0.483047	0.00670431	0.0532664	0.00240324		85.3409	9.0685	0.483047	0.0532664	1.51609	7.80715	0.0532664	0.42978
IA(6)NAR	Ogta core	16723.1	315.119	1200.15	50.9133	5.05799e-10		0.222975	0.00420159	0.0160019	0.000678844		68.7732	13.9342	0.222975	0.0160019	2.32955	3.60379	0.0160019	0.206973
IA(9)HQN	Ottg core	31247.1	1464.25	12324.2	2493.11	4.21244e-07		0.416628	0.0195234	0.164323	0.0332414		9.25572	2.53543	0.416628	0.164323	0.423879	6.73368	0.164323	0.252306
IA(5)TAN	Otta core	21007.3	678.572	3649.02	142.982	1.00158e-08		0.280098	0.00904763	0.0486536	0.00190643		35.3992	5.75698	0.280098	0.0486536	0.962464	4.52703	0.0486536	0.231444
IA(6)GKR	Ogac core	41496.4	5436.54	12709.1	2544.23	1.22936e-05		0.553286	0.0724872	0.169455	0.0339231		6.78249	3.26509	0.553286	0.169455	0.545864	8.94238	0.169455	0.383831
IA(6)HTK	Octt core	15602	990.439	8494.99	845.683	3.14518e-07		0.208027	0.0132059	0.113267	0.0112758		7.71742	1.83662	0.208027	0.113267	0.307049	3.3622	0.113267	0.0947606
IA(6)KSL	Oagg core	20980.6	283.377	4714.97	273.045	5.60182e-16		0.279742	0.00377836	0.0628662	0.00364061		58.455	4.44979	0.279742	0.0628662	0.743926	4.52127	0.0628662	0.216875
IA(9)YQR	Osym core	49788.9	449.183	4456.79	248.493	1.04438e-15		0.663851	0.00598911	0.0594238	0.00331323		124.887	11.1715	0.663851	0.0594238	1.86767	10.7294	0.0594238	0.604428
RA(2)YQR	O1 core	37187.5	879.497	5197.72	117.852	3.15377e-09		0.495833	0.0117266	0.069303	0.00157136		50.9832	7.15457	0.495833	0.069303	1.19612	8.01381	0.069303	0.42653
RA(3)NAR	Ogta core	35092.7	338.618	1219.16	15.1096	3.13278e-11		0.467902	0.0045149	0.0162554	0.000201462		141.33	28.7844	0.467902	0.0162554	4.81224	7.56238	0.0162554	0.451647
RA(3)HQN	Ottg core	39498.2	1286.43	2918.26	133.972	1.36232e-08		0.526643	0.0171524	0.0389102	0.0017863		39.9972	13.5348	0.526643	0.0389102	2.26278	8.51176	0.0389102	0.487732
RA(3)TAN	Otta core	27375.1	1283.06	2727.19	119.968	1.05618e-07		0.365001	0.0171074	0.0363625	0.00159958		27.0495	10.0378	0.365001	0.0363625	1.67814	5.89926	0.0363625	0.328638
RA(2)GKR	Ogac core	27555.7	734.916	2116.97	108.819	3.64067e-09		0.367409	0.00979888	0.0282263	0.00145092		48.4243	13.0166	0.367409	0.0282263	2.17613	5.93818	0.0282263	0.339183
RA(1)HTK	Octt core	34364.6	672.075	9166.68	82.7764	2.92499e-09		0.458195	0.008961	0.122222	0.00110369		52.6252	3.74886	0.458195	0.122222	0.626743	7.4055	0.122222	0.335973
RA(3)KSL	Oagg core	45568.4	804.419	4286.73	94.7068	6.06195e-10		0.607579	0.0107256	0.0571564	0.00126276		72.0777	10.6301	0.607579	0.0571564	1.77716	9.81988	0.0571564	0.550422
RA(2)YQR	Osym core	12502.7	824.391	718.09	18.1715	5.57439e-07		0.166703	0.0109919	0.00957453	0.000242287		20.2111	17.411	0.166703	0.00957453	2.91081	2.6943	0.00957453	0.157128
PAYQR	O1 core	36348.6	692.526	2138.13	21.3387	1.11821e-09		0.484648	0.00923368	0.0285084	0.000284516		69.8284	17.0002	0.484648	0.0285084	2.84213	7.83304	0.0285084	0.45614
PALAR	Ogta core	18544.4	631.451	780.478	29.5518	1.81236e-08		0.247259	0.00841934	0.0104064	0.000394024		39.7411	23.7604	0.247259	0.0104064	3.97231	3.99628	0.0104064	0.236853
PAHQN	Ottg core	6900.4	266.511	344.372	14.189	3.49477e-08		0.0920054	0.00355348	0.00459162	0.000189187		34.7397	20.0377	0.0920054	0.00459162	3.34994	1.48702	0.00459162	0.0874137
PATAN	Otta core	16265.9	569.53	888.738	42.6684	2.03539e-08		0.216879	0.00759374	0.0118498	0.000568912		38.0766	18.3022	0.216879	0.0118498	3.05981	3.50526	0.0118498	0.205029
PAFKR	Ogac core	33764.2	586.145	3046	772.939	4.73213e-14		0.450189	0.00781527	0.0406133	0.0103058		44.7832	11.0848	0.450189	0.0406133	1.85317	7.27609	0.0406133	0.409576
PAHTK	Octt core	42707.4	1841.03	8091.81	168.796	1.18673e-07		0.569432	0.0245471	0.107891	0.00225062		26.4794	5.27786	0.569432	0.107891	0.882364	9.20334	0.107891	0.461541
PAKSL	Oagg core	28629.5	956.738	1229.06	30.977	1.70865e-08		0.381726	0.0127565	0.0163875	0.000413027		40.481	23.2938	0.381726	0.0163875	3.89431	6.16958	0.0163875	0.365339
PAYQR	Osym core	2960.93	78.2088	490.848	35.2476	6.56344e-11		0.039479	0.00104278	0.00654464	0.000469968		40.7208	6.03227	0.039479	0.00654464	1.00849	0.638073	0.00654464	0.0329344
SAYQR	O1 core	19868.9	132.334	3839.07	30.8324	1.42559e-12		0.264919	0.00176445	0.0511876	0.000411099		166.838	5.17546	0.264919	0.0511876	0.865244	4.28171	0.0511876	0.213732
SANAR	Ogta core	16031	160.2	11243.5	157.683	4.04077e-13		0.213747	0.002136	0.149913	0.00210244		30.1207	1.42581	0.213747	0.149913	0.23837	3.45465	0.149913	0.0638343
SAHQN	Ottg core	7232.54	193.776	1500.07	46.9387	3.13009e-09		0.0964339	0.00258368	0.0200009	0.000625849		40.6607	4.82147	0.0964339	0.0200009	0.806064	1.5586	0.0200009	0.076433
SATAN	Otta core	7328.55	284.055	2785.78	121.853	9.92533e-09		0.097714	0.0037874	0.0371437	0.0016247		20.7852	2.6307	0.097714	0.0371437	0.439806	1.57929	0.0371437	0.0605703
SAGKR	Ogac core	12089.7	415.599	3289.37	165.289	2.4492e-09		0.161196	0.00554132	0.0438583	0.00220386		27.8262	3.67539	0.161196	0.0438583	0.614459	2.60531	0.0438583	0.117338
SAHTK	Octt core	33258.6	627.718	24200.9	255.521	2.64121e-08		0.443448	0.00836958	0.322679	0.00340695		18.9005	1.37427	0.443448	0.322679	0.229753	7.16715	0.322679	0.120769
SAKSL	Oagg core	14275.1	307.267	5789.54	38.4578	1.39289e-08		0.190335	0.0040969	0.0771939	0.000512771		38.7529	2.46567	0.190335	0.0771939	0.412217	3.07625	0.0771939	0.113141
SAYQR	Osym core	4229.08	47.6385	660.663	8.17552	4.9474e-11		0.0563877	0.00063518	0.00880884	0.000109007		104.407	6.40126	0.0563877	0.00880884	1.07018	0.911356	0.00880884	0.0475788
FA(1)YQR	O1 core	35343	781.002	7237.45	345.748	3.12233e-11		0.47124	0.0104134	0.0964993	0.00460997		46.5364	4.88335	0.47124	0.0964993	0.816409	7.61634	0.0964993	0.374741
FA(2)NAR	Ogta core	30417.5	920.828	13995.2	821.78	5.40348e-11		0.405566	0.0122777	0.186602	0.0109571		18.8176	2.17343	0.405566	0.186602	0.363358	6.55489	0.186602	0.218964
FA(2)HQN	Ottg core	34595.4	1894.88	2811.47	410.417	9.40643e-08		0.461272	0.0252651	0.0374862	0.00547222		23.1839	12.3051	0.461272	0.0374862	2.05719	7.45523	0.0374862	0.423786
FA(2)TAN	Otta core	26005.1	1612.39	8914.23	363.529	1.07083e-06		0.346735	0.0214985	0.118856	0.00484706		14.6233	2.91726	0.346735	0.118856	0.487714	5.60404	0.118856	0.227879
FA(2)GKR	Ogac core	47166.2	498.335	20629.4	800.28	1.68975e-12		0.628883	0.00664447	0.275059	0.0106704		39.8075	2.28636	0.628883	0.275059	0.382238	10.1642	0.275059	0.353824
FA(2)HTK	Octt core	47653.4	922.242	26789.8	537.911	7.41544e-11		0.635378	0.0122966	0.357198	0.00717215		27.6359	1.77878	0.635378	0.357198	0.297381	10.2692	0.357198	0.27818
FA(2)KSL	Oagg core	46008.3	1001.13	10775.4	892.548	6.83421e-14		0.613443	0.0133483	0.143673	0.0119006		37.1501	4.26973	0.613443	0.143673	0.713823	9.91467	0.143673	0.469771
FA(1)YQR	Osym core	9924.97	639.034	728.374	184.601	1.09445e-07		0.132333	0.00852046	0.00971166	0.00246134		19.553	13.6262	0.132333	0.00971166	2.27806	2.13881	0.00971166	0.122621
