# Supplementary material for: Performance Prediction of Fundamental Transcriptional Programs
Source: ACS Synth Biol. 2023 Mar 20;12(4):1094–108. doi: 10.1021/acssynbio.2c00593 (PMC10127286; doi:10.1021/acssynbio.2c00593)
Supplement: Supplementary file 3 — sb2c00593_si_003.xlsx [file sb2c00593_si_003.xlsx]

## Sheet: SEPA AND proximal
SISO Variant [X+DBD + Operator]		(-) INDUCER		(+) INDUCER		p-value		SISO Variant [Y+DBD + Operator]		(-) INDUCER		(+) INDUCER		p-value															COND 1: (-) INDUCER X, (-) INDUCER Y	COND 2: (+) INDUCER X, (-) INDUCER Y	COND 3: (-) INDUCER X, (+) INDUCER Y	COND 4: (+) INDUCER X, (+) INDUCER Y		COND 1: (-) INDUCER X, (-) INDUCER Y	COND 2: (+) INDUCER X, (-) INDUCER Y	COND 3: (-) INDUCER X, (+) INDUCER Y	COND 4: (+) INDUCER X, (+) INDUCER Y		COND 1: (-) INDUCER X, (-) INDUCER Y	COND 2: (+) INDUCER X, (-) INDUCER Y	COND 3: (-) INDUCER X, (+) INDUCER Y	COND 4: (+) INDUCER X, (+) INDUCER Y		p-values for one-way ANOVA with post-hoc Tukey-Kramer HSD test
		Mean Fluorescence	Std. Dev. Fluorescence	Mean Fluorescence	Std. Dev. Fluorescence					Mean Fluorescence	Std. Dev. Fluorescence	Mean Fluorescence	Std. Dev. Fluorescence			εX	𝛔X	εY	𝛔Y		Compatibility Test 1	Compatibility Test 2		𝝰_0	𝝰_1	𝝰_2	𝝰_3		Predicted Fluorescence	Predicted Fluorescence	Predicted Fluorescence	Predicted Fluorescence		Measured Fluorescence	Measured Fluorescence	Measured Fluorescence	Measured Fluorescence		Measured Std. Dev.	Measured Std. Dev.	Measured Std. Dev.	Measured Std. Dev.		COND 1 VS COND 2	COND 1 VS COND 3	COND 1 VS COND 4	COND 2 VS COND 3	COND 2 VS COND 4	COND 3 VS COND 4
I+YQR	O1 prox	4640.42	261.53	27756.7	767.604	6.64381e-10		R+YQR	O1 prox	1980.69	159.573	23827.2	817.075	9.23117e-09		0.0618723	0.308217	0.0264092	0.291286		Compatible	Compatible		0.0264092	0	0.0354631	0.255823		0.0264092	0.0264092	0.0618723	0.317695		0.0531968	0.0228405	0.109716	0.306685		0.00217361	0.000443873	0.00485183	0.00774137		0.0010053	0.0010053	0.0010053	0.0010053	0.0010053	0.0010053
I+NAR	Ogta prox	11702.8	630.271	22894.6	878.04	2.21608e-09		R+NAR	Ogta prox	110.97	4.09127	117.252	7.32041	0.133217
I+HQN	Ottg prox	4093.36	132.742	34445.7	1419.08	6.12107e-08		R+HQN	Ottg prox	2705.57	281.808	27902.4	1651.37	2.24514e-07		0.0545781	0.404698	0.0360742	0.335957		Compatible	Compatible		0.0360742	0	0.0185039	0.317453		0.0360742	0.0360742	0.0545781	0.372031		0.0313322	0.0456902	0.083055	0.584807		0.00501058	0.00682228	0.0218554	0.0587479		0.884973	0.0766961	0.0010053	0.272897	0.0010053	0.0010053
I+TAN	Otta prox	8697.6	1542.44	44268.3	5038.03	5.89177e-06		R+TAN	Otta prox	7374.56	744.581	34174.3	2829.98	1.50912e-06		0.115968	0.474276	0.0983274	0.357329		Compatible	Compatible		0.0983274	0	0.0176405	0.339689		0.0983274	0.0983274	0.115968	0.455657		0.0500529	0.111959	0.0516966	0.471689		0.00930646	0.00864407	0.0123549	0.0614441		0.0289314	0.899995	0.0010053	0.0343563	0.0010053	0.0010053
I+GKR	Ogac prox	10654	508.018	48876.4	1657.54	5.58096e-09		R+GKR	Ogac prox	14489.3	2726.5	43408.9	4419.08	1.13795e-06		0.142053	0.509633	0.193191	0.385594		Compatible	Compatible		0.142053	0.0511382	0	0.385594		0.142053	0.193191	0.142053	0.578785		0.0875442	0.148385	0.122704	0.712677		0.0116694	0.0224376	0.021976	0.123426		0.454802	0.802296	0.0010053	0.899995	0.0010053	0.0010053
I+HTK	Octt prox	11646.1	942.97	42324.8	6111.57	7.76919e-05		R+HTK	Octt prox	22220.1	973.157	35898.8	1494.9	6.05229e-08		0.155282	0.409049	0.296268	0.182382		Compatible	Compatible		0.155282	0.140986	0	0.182382		0.155282	0.296268	0.155282	0.47865		0.137007	0.354332	0.189791	0.751243		0.0190674	0.040825	0.0199484	0.106996		0.0010053	0.503506	0.0010053	0.0014002	0.0010053	0.0010053
I+KSL	Oagg prox	4771.44	157.026	33539.3	1311.54	4.70855e-08		R+KSL	Oagg prox	6025.86	350.023	27434.8	1525.67	2.23165e-07		0.0636193	0.383571	0.0803448	0.285452		Compatible	Compatible		0.0636193	0.0167256	0	0.285452		0.0636193	0.0803448	0.0636193	0.365797		0.0459651	0.183383	0.043378	0.343283		0.00287398	0.00509124	0.00171551	0.0069298		0.0010053	0.79291	0.0010053	0.0010053	0.0010053	0.0010053
I+YQR	Osym prox	2706.41	207.087	43673.9	7462.4	6.29615e-05		R+YQR	Osym prox	4754.19	413.884	46933.7	1273.91	4.85309e-10		0.0360854	0.546233	0.0633893	0.562393		Compatible	Compatible		0.0360854	0.0273038	0	0.518929		0.0360854	0.0633893	0.0360854	0.582319		0.0722515	0.077628	0.097674	0.53812		0.00279275	0.0012021	0.00515937	0.0187188		0.804628	0.0029455	0.0010053	0.0203367	0.0010053	0.0010053
I+YQR	O1 prox	4640.42	261.53	27756.7	767.604	6.64381e-10		E+YQR	O1 prox	15564.7	352.319	34494.2	579.98	2.51846e-12		0.0618723	0.308217	0.207529	0.252394		Compatible	Compatible		0.0618723	0.145657	0	0.16256		0.0618723	0.207529	0.0618723	0.370089		0.0878981	0.192896	0.0864327	0.365037		0.000847966	0.00738607	0.00649068	0.00678382		0.0010053	0.899995	0.0010053	0.0010053	0.0010053	0.0010053
I+NAR	Ogta prox	11702.8	630.271	22894.6	878.04	2.21608e-09		E+NAR	Ogta prox	10961.5	1297.83	44677	5549.97	2.09774e-05		0.156037	0.149224	0.146154	0.449539		Compatible	Compatible		0.146154	0	0.00988359	0.149224		0.146154	0.146154	0.156037	0.305261		0.115983	0.216841	0.0976357	0.301615		0.00683687	0.00629881	0.00400381	0.012058		0.0010053	0.0073631	0.0010053	0.0010053	0.0010053	0.0010053
I+HQN	Ottg prox	4093.36	132.742	34445.7	1419.08	6.12107e-08		E+HQN	Ottg prox	1512.15	111.185	33717.2	1457.37	5.56827e-08		0.0545781	0.404698	0.020162	0.429401		Compatible	Compatible		0.020162	0	0.0344161	0.394985		0.020162	0.020162	0.0545781	0.449563		0.0248804	0.033493	0.0592336	0.39472		0.0018958	0.00195017	0.00500666	0.0199229		0.559512	0.0010053	0.0010053	0.0042575	0.0010053	0.0010053
I+TAN	Otta prox	8697.6	1542.44	44268.3	5038.03	5.89177e-06		E+TAN	Otta prox	4769.18	1159.54	46304.5	4365.25	1.44104e-06		0.115968	0.474276	0.063589	0.553805		Compatible	Compatible		0.063589	0	0.0523789	0.474276		0.063589	0.063589	0.115968	0.590244		0.0738854	0.119478	0.108786	0.642189		0.00769052	0.0123357	0.0108392	0.0606932		0.13734	0.329261	0.0010053	0.899995	0.0010053	0.0010053
I+GKR	Ogac prox	10654	508.018	48876.4	1657.54	5.58096e-09		E+GKR	Ogac prox	4366.25	413.151	44915.4	4162.46	3.2262e-06		0.142053	0.509633	0.0582167	0.540655		Compatible	Compatible		0.0582167	0	0.0838364	0.456819		0.0582167	0.0582167	0.142053	0.598872		0.0894935	0.122703	0.173594	0.665574		0.00247279	0.00969765	0.00454175	0.00857484		0.0010053	0.0010053	0.0010053	0.0010053	0.0010053	0.0010053
I+HTK	Octt prox	11646.1	942.97	42324.8	6111.57	7.76919e-05		E+HTK	Octt prox	4858.31	317.251	34935.9	5341.75	5.39903e-05		0.155282	0.409049	0.0647775	0.401035		Compatible	Compatible		0.0647775	0	0.0905044	0.31053		0.0647775	0.0647775	0.155282	0.465812		0.155228	0.293962	0.315336	0.566715		0.0358055	0.0642149	0.0305481	0.117469		0.0271222	0.0095756	0.0010053	0.899995	0.0010053	0.0010053
I+KSL	Oagg prox	4771.44	157.026	33539.3	1311.54	4.70855e-08		E+KSL	Oagg prox	1384.31	76.9872	35843.5	681.887	6.80138e-10		0.0636193	0.383571	0.0184575	0.459455		Compatible	Compatible		0.0184575	0	0.0451618	0.383571		0.0184575	0.0184575	0.0636193	0.447191		0.0230704	0.0345801	0.0535719	0.373241		0.000643832	0.00152243	0.00175442	0.017276		0.191492	0.0010053	0.0010053	0.0126344	0.0010053	0.0010053
I+YQR	Osym prox	2706.41	207.087	43673.9	7462.4	6.29615e-05		E+YQR	Osym prox	2722.15	187.208	67161.7	6589.27	3.66355e-06		0.0360854	0.546233	0.0362953	0.859195		Compatible	Compatible		0.0360854	0.000209874	0	0.546023		0.0360854	0.0362953	0.0360854	0.582319		0.0364254	0.0458999	0.065176	0.579867		0.000710477	0.00084007	0.000951269	0.049012		0.899995	0.278811	0.0010053	0.598357	0.0010053	0.0010053
I+YQR	O1 prox	4640.42	261.53	27756.7	767.604	6.64381e-10		G+YQR	O1 prox	5449.19	127.592	23372.8	196.089	1.7561e-16		0.0618723	0.308217	0.0726558	0.238981		Compatible	Compatible		0.0618723	0.0107835	0	0.238981		0.0618723	0.0726558	0.0618723	0.311637		0.0613879	0.09369	0.0629943	0.345139		0.00217059	0.00255755	0.00165083	0.00513734		0.0010053	0.840419	0.0010053	0.0010053	0.0010053	0.0010053
I+NAR	Ogta prox	11702.8	630.271	22894.6	878.04	2.21608e-09		G+NAR	Ogta prox	9511	575.359	15012.3	490.853	2.15586e-08		0.156037	0.149224	0.126813	0.07335		Compatible	Compatible		0.126813	0	0.0292238	0.0441263		0.126813	0.126813	0.156037	0.200163		0.125776	0.239253	0.126765	0.242805		0.00476134	0.00368866	0.00382555	0.00295318		0.0010053	0.899995	0.0010053	0.0010053	0.482557	0.0010053
I+HQN	Ottg prox	4093.36	132.742	34445.7	1419.08	6.12107e-08		G+HQN	Ottg prox	5321.54	295.277	19456.2	531.669	3.28198e-11		0.0545781	0.404698	0.0709539	0.188462		Compatible	Compatible		0.0545781	0.0163758	0	0.188462		0.0545781	0.0709539	0.0545781	0.259416		0.0251941	0.108476	0.035993	0.178182		0.00204471	0.0166698	0.00387238	0.0185651		0.0010053	0.541121	0.0010053	0.0010053	0.0010053	0.0010053
I+TAN	Otta prox	8697.6	1542.44	44268.3	5038.03	5.89177e-06		G+TAN	Otta prox	4903.56	1377.74	26021.2	3219.89	3.84722e-06		0.115968	0.474276	0.0653808	0.281569		Compatible	Compatible		0.0653808	0	0.0505872	0.230981		0.0653808	0.0653808	0.115968	0.346949		0.0576078	0.102376	0.0691707	0.273475		0.00324389	0.0085173	0.00468104	0.0324663		0.0025262	0.690631	0.0010053	0.0275469	0.0010053	0.0010053
I+GKR	Ogac prox	10654	508.018	48876.4	1657.54	5.58096e-09		G+GKR	Ogac prox	30633.2	8100.42	40050	3165.09	0.0487056
I+HTK	Octt prox	11646.1	942.97	42324.8	6111.57	7.76919e-05		G+HTK	Octt prox	34639.1	5604.36	43069.4	1346.65	0.0189297
I+KSL	Oagg prox	4771.44	157.026	33539.3	1311.54	4.70855e-08		G+KSL	Oagg prox	7525.33	94.542	18310	779.064	4.94929e-07		0.0636193	0.383571	0.100338	0.143795		Compatible	Compatible		0.0636193	0.0367185	0	0.143795		0.0636193	0.100338	0.0636193	0.244133		0.0565139	0.223202	0.0592607	0.310637		0.0014582	0.0046285	0.000729631	0.00812005		0.0010053	0.77713	0.0010053	0.0010053	0.0010053	0.0010053
I+YQR	Osym prox	2706.41	207.087	43673.9	7462.4	6.29615e-05		G+YQR	Osym prox	4448.06	1051.55	21825.1	1335.64	1.30654e-09		0.0360854	0.546233	0.0593075	0.231694		Compatible	Compatible		0.0360854	0.023222	0	0.231694		0.0360854	0.0593075	0.0360854	0.291001		0.103196	0.168303	0.195523	0.355363		0.0352777	0.0270955	0.0510796	0.0339643		0.0590596	0.0050452	0.0010053	0.656806	0.0010053	0.0010053
I+YQR	O1 prox	4640.42	261.53	27756.7	767.604	6.64381e-10		F+YQR	O1 prox	1941.78	37.9752	9717.43	145.398	8.5001e-11		0.0618723	0.308217	0.0258904	0.103675		Compatible	Compatible		0.0258904	0	0.0359819	0.0676935		0.0258904	0.0258904	0.0618723	0.129566		0.031409	0.0358601	0.0337932	0.160802		0.000976898	0.000540407	0.000629432	0.00188906		0.0010053	0.0171901	0.0010053	0.0438319	0.0010053	0.0010053
I+NAR	Ogta prox	11702.8	630.271	22894.6	878.04	2.21608e-09		F+NAR	Ogta prox	12688.5	1267.03	7375.83	1098.6	3.72464e-05
I+HQN	Ottg prox	4093.36	132.742	34445.7	1419.08	6.12107e-08		F+HQN	Ottg prox	5643.27	175.441	14514.1	276.608	1.83853e-12		0.0545781	0.404698	0.0752435	0.118278		Compatible	Compatible		0.0545781	0.0206654	0	0.118278		0.0545781	0.0752435	0.0545781	0.193521		0.0282741	0.0532075	0.0441423	0.189624		0.00254459	0.00634591	0.00155162	0.00653065		0.0010053	0.0010053	0.0010053	0.0335083	0.0010053	0.0010053
I+TAN	Otta prox	8697.6	1542.44	44268.3	5038.03	5.89177e-06		F+TAN	Otta prox	4351.54	986.312	13237.5	1301.46	4.97448e-07		0.115968	0.474276	0.0580206	0.11848		Compatible	Compatible		0.0580206	0	0.0579474	0.0605327		0.0580206	0.0580206	0.115968	0.176501		0.033806	0.0523328	0.025092	0.225208		0.00357149	0.00493765	0.00280252	0.00762205		0.0010053	0.0594373	0.0010053	0.0010053	0.0010053	0.0010053
I+GKR	Ogac prox	10654	508.018	48876.4	1657.54	5.58096e-09		F+GKR	Ogac prox	10398.5	188.763	18459.6	909.794	3.18108e-06		0.142053	0.509633	0.138647	0.107482		Compatible	Compatible		0.138647	0	0.00340617	0.104076		0.138647	0.138647	0.142053	0.246129		0.0869991	0.186841	0.132966	0.285006		0.00347845	0.00723278	0.00467025	0.00936524		0.0010053	0.0010053	0.0010053	0.0010053	0.0010053	0.0010053
I+HTK	Octt prox	11646.1	942.97	42324.8	6111.57	7.76919e-05		F+HTK	Octt prox	20965.5	2299.7	19581.4	608.429	0.243381
I+KSL	Oagg prox	4771.44	157.026	33539.3	1311.54	4.70855e-08		F+KSL	Oagg prox	927.33	40.7202	9684.85	326.159	1.61324e-08		0.0636193	0.383571	0.0123644	0.116767		Compatible	Compatible		0.0123644	0	0.0512549	0.0655121		0.0123644	0.0123644	0.0636193	0.129131		0.024625	0.0297604	0.0548692	0.136427		0.00232409	0.0011041	0.00296446	0.006795		0.197137	0.0010053	0.0010053	0.0010053	0.0010053	0.0010053
I+YQR	Osym prox	2706.41	207.087	43673.9	7462.4	6.29615e-05		F+YQR	Osym prox	1905.24	369.296	17065.4	1822.7	4.58992e-06		0.0360854	0.546233	0.0254032	0.202136		Compatible	Compatible		0.0254032	0	0.0106823	0.191454		0.0254032	0.0254032	0.0360854	0.227539		0.0196652	0.0231804	0.0393315	0.242217		0.0022969	0.00123174	0.00205576	0.00829444		0.597764	0.0010053	0.0010053	0.0010053	0.0010053	0.0010053
R+YQR	O1 prox	1980.69	159.573	23827.2	817.075	9.23117e-09		E+YQR	O1 prox	15564.7	352.319	34494.2	579.98	2.51846e-12		0.0264092	0.291286	0.207529	0.252394		Compatible	Compatible		0.0264092	0.18112	0	0.110166		0.0264092	0.207529	0.0264092	0.317695		0.0330262	0.144879	0.0154222	0.304296		0.00137208	0.00262924	0.000868664	0.00273598		0.0010053	0.0010053	0.0010053	0.0010053	0.0010053	0.0010053
R+NAR	Ogta prox	110.97	4.09127	117.252	7.32041	0.133217		E+NAR	Ogta prox	10961.5	1297.83	44677	5549.97	2.09774e-05
R+HQN	Ottg prox	2705.57	281.808	27902.4	1651.37	2.24514e-07		E+HQN	Ottg prox	1512.15	111.185	33717.2	1457.37	5.56827e-08		0.0360742	0.335957	0.020162	0.429401		Compatible	Compatible		0.020162	0	0.0159122	0.335957		0.020162	0.020162	0.0360742	0.372031		0.0141695	0.0241167	0.0225186	0.279632		0.00113815	0.00175099	0.000917048	0.022716		0.524886	0.645656	0.0010053	0.899995	0.0010053	0.0010053
R+TAN	Otta prox	7374.56	744.581	34174.3	2829.98	1.50912e-06		E+TAN	Otta prox	4769.18	1159.54	46304.5	4365.25	1.44104e-06		0.0983274	0.357329	0.063589	0.553805		Compatible	Compatible		0.063589	0	0.0347384	0.357329		0.063589	0.063589	0.0983274	0.455657		0.0951055	0.105887	0.0973403	0.658665		0.0270305	0.0247486	0.0192739	0.077035		0.899995	0.899995	0.0010053	0.899995	0.0010053	0.0010053
R+GKR	Ogac prox	14489.3	2726.5	43408.9	4419.08	1.13795e-06		E+GKR	Ogac prox	4366.25	413.151	44915.4	4162.46	3.2262e-06		0.193191	0.385594	0.0582167	0.540655		Compatible	Compatible		0.0582167	0	0.134975	0.385594		0.0582167	0.0582167	0.193191	0.578785		0.0918861	0.0650198	0.116647	0.458423		0.0121263	0.00170455	0.0149799	0.0100552		0.0045789	0.0090966	0.0010053	0.0010053	0.0010053	0.0010053
R+HTK	Octt prox	22220.1	973.157	35898.8	1494.9	6.05229e-08		E+HTK	Octt prox	4858.31	317.251	34935.9	5341.75	5.39903e-05		0.296268	0.182382	0.0647775	0.401035		Compatible	Compatible		0.0647775	0	0.23149	0.169545		0.0647775	0.0647775	0.296268	0.465812		0.100818	0.229349	0.449368	0.62086		0.0126617	0.0861024	0.0750149	0.0730198		0.0339568	0.0010053	0.0010053	0.0010053	0.0010053	0.0037545
R+KSL	Oagg prox	6025.86	350.023	27434.8	1525.67	2.23165e-07		E+KSL	Oagg prox	1384.31	76.9872	35843.5	681.887	6.80138e-10		0.0803448	0.285452	0.0184575	0.459455		Compatible	Compatible		0.0184575	0	0.0618873	0.285452		0.0184575	0.0184575	0.0803448	0.365797		0.015491	0.0231771	0.060865	0.296427		0.000482865	0.000609935	0.0022924	0.00892183		0.0704275	0.0010053	0.0010053	0.0010053	0.0010053	0.0010053
R+YQR	Osym prox	4754.19	413.884	46933.7	1273.91	4.85309e-10		E+YQR	Osym prox	2722.15	187.208	67161.7	6589.27	3.66355e-06		0.0633893	0.562393	0.0362953	0.859195		Compatible	Compatible		0.0362953	0	0.027094	0.562393		0.0362953	0.0362953	0.0633893	0.625782		0.0417515	0.044616	0.0460776	0.76862		0.00602443	0.00427031	0.0163839	0.105728		0.899995	0.899995	0.0010053	0.899995	0.0010053	0.0010053
R+YQR	O1 prox	1980.69	159.573	23827.2	817.075	9.23117e-09		G+YQR	O1 prox	5449.19	127.592	23372.8	196.089	1.7561e-16		0.0264092	0.291286	0.0726558	0.238981		Compatible	Compatible		0.0264092	0.0462467	0	0.238981		0.0264092	0.0726558	0.0264092	0.311637		0.0103526	0.0255492	0.0064412	0.104524		0.000258646	0.00149768	0.0004111	0.00118272		0.0010053	0.0010053	0.0010053	0.0010053	0.0010053	0.0010053
R+NAR	Ogta prox	110.97	4.09127	117.252	7.32041	0.133217		G+NAR	Ogta prox	9511	575.359	15012.3	490.853	2.15586e-08
R+HQN	Ottg prox	2705.57	281.808	27902.4	1651.37	2.24514e-07		G+HQN	Ottg prox	5321.54	295.277	19456.2	531.669	3.28198e-11		0.0360742	0.335957	0.0709539	0.188462		Compatible	Compatible		0.0360742	0.0348797	0	0.188462		0.0360742	0.0709539	0.0360742	0.259416		0.036068	0.158265	0.0420942	0.300894		0.00117447	0.00321665	0.00318091	0.0236577		0.0010053	0.845476	0.0010053	0.0010053	0.0010053	0.0010053
R+TAN	Otta prox	7374.56	744.581	34174.3	2829.98	1.50912e-06		G+TAN	Otta prox	4903.56	1377.74	26021.2	3219.89	3.84722e-06		0.0983274	0.357329	0.0653808	0.281569		Compatible	Compatible		0.0653808	0	0.0329467	0.248622		0.0653808	0.0653808	0.0983274	0.346949		0.0547327	0.0798182	0.0800538	0.32216		0.00575257	0.00489	0.0136186	0.0316146		0.143741	0.138339	0.0010053	0.899995	0.0010053	0.0010053
R+GKR	Ogac prox	14489.3	2726.5	43408.9	4419.08	1.13795e-06		G+GKR	Ogac prox	30633.2	8100.42	40050	3165.09	0.0487056
R+HTK	Octt prox	22220.1	973.157	35898.8	1494.9	6.05229e-08		G+HTK	Octt prox	34639.1	5604.36	43069.4	1346.65	0.0189297
R+KSL	Oagg prox	6025.86	350.023	27434.8	1525.67	2.23165e-07		G+KSL	Oagg prox	7525.33	94.542	18310	779.064	4.94929e-07		0.0803448	0.285452	0.100338	0.143795		Compatible	Compatible		0.0803448	0.0199929	0	0.143795		0.0803448	0.100338	0.0803448	0.244133		0.0549365	0.154589	0.0636496	0.264477		0.00395066	0.0343738	0.00316177	0.00772915		0.0010053	0.854275	0.0010053	0.0010053	0.0010053	0.0010053
R+YQR	Osym prox	4754.19	413.884	46933.7	1273.91	4.85309e-10		G+YQR	Osym prox	4448.06	1051.55	21825.1	1335.64	1.30654e-09		0.0633893	0.562393	0.0593075	0.231694		Compatible	Compatible		0.0593075	0	0.00408181	0.227612		0.0593075	0.0593075	0.0633893	0.291001		0.0440813	0.0567204	0.0732683	0.267849		0.00462745	0.00348118	0.0127638	0.0102895		0.131792	0.0010053	0.0010053	0.0322813	0.0010053	0.0010053
R+YQR	O1 prox	1980.69	159.573	23827.2	817.075	9.23117e-09		F+YQR	O1 prox	1941.78	37.9752	9717.43	145.398	8.5001e-11		0.0264092	0.291286	0.0258904	0.103675		Compatible	Compatible		0.0258904	0	0.000518761	0.103157		0.0258904	0.0258904	0.0264092	0.129566		0.019291	0.0330103	0.0209647	0.132195		0.00152201	0.000755488	0.000874509	0.0105302		0.0032022	0.899995	0.0010053	0.0097642	0.0010053	0.0010053
R+NAR	Ogta prox	110.97	4.09127	117.252	7.32041	0.133217		F+NAR	Ogta prox	12688.5	1267.03	7375.83	1098.6	3.72464e-05
R+HQN	Ottg prox	2705.57	281.808	27902.4	1651.37	2.24514e-07		F+HQN	Ottg prox	5643.27	175.441	14514.1	276.608	1.83853e-12		0.0360742	0.335957	0.0752435	0.118278		Compatible	Compatible		0.0360742	0.0391693	0	0.118278		0.0360742	0.0752435	0.0360742	0.193521		0.0357632	0.108797	0.0609705	0.195053		0.00135272	0.00325799	0.0023667	0.00365588		0.0010053	0.0010053	0.0010053	0.0010053	0.0010053	0.0010053
R+TAN	Otta prox	7374.56	744.581	34174.3	2829.98	1.50912e-06		F+TAN	Otta prox	4351.54	986.312	13237.5	1301.46	4.97448e-07		0.0983274	0.357329	0.0580206	0.11848		Compatible	Compatible		0.0580206	0	0.0403068	0.0781732		0.0580206	0.0580206	0.0983274	0.176501		0.0358768	0.0303923	0.115661	0.195561		0.0015736	0.000991475	0.00288773	0.00659706		0.124304	0.0010053	0.0010053	0.0010053	0.0010053	0.0010053
R+GKR	Ogac prox	14489.3	2726.5	43408.9	4419.08	1.13795e-06		F+GKR	Ogac prox	10398.5	188.763	18459.6	909.794	3.18108e-06		0.193191	0.385594	0.138647	0.107482		Compatible	Compatible		0.138647	0	0.0545444	0.0529373		0.138647	0.138647	0.193191	0.246129		0.117374	0.225648	0.140869	0.263944		0.0119041	0.0418407	0.00687539	0.00632051		0.0010053	0.0010053	0.0010053	0.0010053	0.0010053	0.0010053
R+HTK	Octt prox	22220.1	973.157	35898.8	1494.9	6.05229e-08		F+HTK	Octt prox	20965.5	2299.7	19581.4	608.429	0.243381
R+KSL	Oagg prox	6025.86	350.023	27434.8	1525.67	2.23165e-07		F+KSL	Oagg prox	927.33	40.7202	9684.85	326.159	1.61324e-08		0.0803448	0.285452	0.0123644	0.116767		Compatible	Compatible		0.0123644	0	0.0679804	0.0487865		0.0123644	0.0123644	0.0803448	0.129131		0.011972	0.0105062	0.0579318	0.103206		0.00489729	0.0049638	0.00280269	0.00723951		0.817093	0.0010053	0.0010053	0.0010053	0.0010053	0.0010053
R+YQR	Osym prox	4754.19	413.884	46933.7	1273.91	4.85309e-10		F+YQR	Osym prox	1905.24	369.296	17065.4	1822.7	4.58992e-06		0.0633893	0.562393	0.0254032	0.202136		Compatible	Compatible		0.0254032	0	0.0379861	0.16415		0.0254032	0.0254032	0.0633893	0.227539		0.0213969	0.0307376	0.0383286	0.253532		0.00123446	0.00279113	0.00137328	0.0107811		0.0722049	0.0010053	0.0010053	0.178862	0.0010053	0.0010053
E+YQR	O1 prox	15564.7	352.319	34494.2	579.98	2.51846e-12		G+YQR	O1 prox	5449.19	127.592	23372.8	196.089	1.7561e-16		0.207529	0.252394	0.0726558	0.238981		Compatible	Compatible		0.0726558	0	0.134873	0.104108		0.0726558	0.0726558	0.207529	0.311637		0.117327	0.086746	0.153224	0.313579		0.00332058	0.00120062	0.00544031	0.00518483		0.0010053	0.0010053	0.0010053	0.0010053	0.0010053	0.0010053
E+NAR	Ogta prox	10961.5	1297.83	44677	5549.97	2.09774e-05		G+NAR	Ogta prox	9511	575.359	15012.3	490.853	2.15586e-08		0.146154	0.449539	0.126813	0.07335		Compatible	Compatible		0.126813	0	0.0193402	0.0540099		0.126813	0.126813	0.146154	0.200163		0.127535	0.151666	0.164603	0.196732		0.00767813	0.00613941	0.0104751	0.00900373		0.0011556	0.0010053	0.0010053	0.106828	0.0010053	0.0010053
E+HQN	Ottg prox	1512.15	111.185	33717.2	1457.37	5.56827e-08		G+HQN	Ottg prox	5321.54	295.277	19456.2	531.669	3.28198e-11		0.020162	0.429401	0.0709539	0.188462		Compatible	Compatible		0.020162	0.0507918	0	0.188462		0.020162	0.0709539	0.020162	0.259416		0.049514	0.0912714	0.0505213	0.283166		0.00351265	0.00237509	0.00454317	0.00787928		0.0010053	0.899995	0.0010053	0.0010053	0.0010053	0.0010053
E+TAN	Otta prox	4769.18	1159.54	46304.5	4365.25	1.44104e-06		G+TAN	Otta prox	4903.56	1377.74	26021.2	3219.89	3.84722e-06		0.063589	0.553805	0.0653808	0.281569		Compatible	Compatible		0.063589	0.00179173	0	0.281569		0.063589	0.0653808	0.063589	0.346949		0.099794	0.0975405	0.0892389	0.521177		0.0320174	0.0264474	0.0172097	0.0939035		0.899995	0.899995	0.0010053	0.899995	0.0010053	0.0010053
E+GKR	Ogac prox	4366.25	413.151	44915.4	4162.46	3.2262e-06		G+GKR	Ogac prox	30633.2	8100.42	40050	3165.09	0.0487056
E+HTK	Octt prox	4858.31	317.251	34935.9	5341.75	5.39903e-05		G+HTK	Octt prox	34639.1	5604.36	43069.4	1346.65	0.0189297
E+KSL	Oagg prox	1384.31	76.9872	35843.5	681.887	6.80138e-10		G+KSL	Oagg prox	7525.33	94.542	18310	779.064	4.94929e-07		0.0184575	0.459455	0.100338	0.143795		Compatible	Compatible		0.0184575	0.0818803	0	0.143795		0.0184575	0.100338	0.0184575	0.244133		0.0244294	0.106926	0.0272702	0.246369		0.000885283	0.00114647	0.00100441	0.00800081		0.0010053	0.67836	0.0010053	0.0010053	0.0010053	0.0010053
E+YQR	Osym prox	2722.15	187.208	67161.7	6589.27	3.66355e-06		G+YQR	Osym prox	4448.06	1051.55	21825.1	1335.64	1.30654e-09		0.0362953	0.859195	0.0593075	0.231694		Compatible	Compatible		0.0362953	0.0230121	0	0.231694		0.0362953	0.0593075	0.0362953	0.291001		0.0790786	0.0935965	0.0592432	0.495754		0.0199891	0.00958263	0.00540904	0.0791994		0.899995	0.861409	0.0010053	0.557496	0.0010053	0.0010053
E+YQR	O1 prox	15564.7	352.319	34494.2	579.98	2.51846e-12		F+YQR	O1 prox	1941.78	37.9752	9717.43	145.398	8.5001e-11		0.207529	0.252394	0.0258904	0.103675		Compatible	Incompatible		0.0258904	0	0.181639	-0.0779635		0.0258904	0.0258904	0.207529	0.129566		0.085068	0.0713362	0.0926255	0.132533		0.00875178	0.00829324	0.0110876	0.00864883		0.121474	0.572681	0.0010053	0.0082543	0.0010053	0.0010053
E+NAR	Ogta prox	10961.5	1297.83	44677	5549.97	2.09774e-05		F+NAR	Ogta prox	12688.5	1267.03	7375.83	1098.6	3.72464e-05
E+HQN	Ottg prox	1512.15	111.185	33717.2	1457.37	5.56827e-08		F+HQN	Ottg prox	5643.27	175.441	14514.1	276.608	1.83853e-12		0.020162	0.429401	0.0752435	0.118278		Compatible	Compatible		0.020162	0.0550815	0	0.118278		0.020162	0.0752435	0.020162	0.193521		0.0169839	0.0708026	0.0204898	0.218039		0.0049802	0.0141565	0.00360773	0.0416415		0.0052917	0.899995	0.0010053	0.0092675	0.0010053	0.0010053
E+TAN	Otta prox	4769.18	1159.54	46304.5	4365.25	1.44104e-06		F+TAN	Otta prox	4351.54	986.312	13237.5	1301.46	4.97448e-07		0.063589	0.553805	0.0580206	0.11848		Compatible	Compatible		0.0580206	0	0.00556844	0.112912		0.0580206	0.0580206	0.063589	0.176501		0.0305867	0.0319018	0.0486543	0.160123		0.00122208	0.000773919	0.00241135	0.00583086		0.899995	0.0010053	0.0010053	0.0010053	0.0010053	0.0010053
E+GKR	Ogac prox	4366.25	413.151	44915.4	4162.46	3.2262e-06		F+GKR	Ogac prox	10398.5	188.763	18459.6	909.794	3.18108e-06		0.0582167	0.540655	0.138647	0.107482		Compatible	Compatible		0.0582167	0.0804302	0	0.107482		0.0582167	0.138647	0.0582167	0.246129		0.057695	0.157214	0.0540294	0.218994		0.00137875	0.00377484	0.0017327	0.00637723		0.0010053	0.457954	0.0010053	0.0010053	0.0010053	0.0010053
E+HTK	Octt prox	4858.31	317.251	34935.9	5341.75	5.39903e-05		F+HTK	Octt prox	20965.5	2299.7	19581.4	608.429	0.243381
E+KSL	Oagg prox	1384.31	76.9872	35843.5	681.887	6.80138e-10		F+KSL	Oagg prox	927.33	40.7202	9684.85	326.159	1.61324e-08		0.0184575	0.459455	0.0123644	0.116767		Compatible	Compatible		0.0123644	0	0.00609309	0.110674		0.0123644	0.0123644	0.0184575	0.129131		0.0216046	0.0262748	0.0240043	0.116003		0.000709846	0.00265131	0.000782265	0.00317725		0.0122249	0.313149	0.0010053	0.359646	0.0010053	0.0010053
E+YQR	Osym prox	2722.15	187.208	67161.7	6589.27	3.66355e-06		F+YQR	Osym prox	1905.24	369.296	17065.4	1822.7	4.58992e-06		0.0362953	0.859195	0.0254032	0.202136		Compatible	Compatible		0.0254032	0	0.0108921	0.191244		0.0254032	0.0254032	0.0362953	0.227539		0.056944	0.0749033	0.0677014	0.211386		0.00554192	0.00323691	0.00152538	0.0108193		0.0012058	0.0630685	0.0010053	0.30386	0.0010053	0.0010053
G+YQR	O1 prox	5449.19	127.592	23372.8	196.089	1.7561e-16		F+YQR	O1 prox	1941.78	37.9752	9717.43	145.398	8.5001e-11		0.0726558	0.238981	0.0258904	0.103675		Compatible	Compatible		0.0258904	0	0.0467654	0.05691		0.0258904	0.0258904	0.0726558	0.129566		0.0375058	0.0377385	0.0639924	0.131603		0.0010417	0.00172672	0.00159537	0.00254604		0.899995	0.0010053	0.0010053	0.0010053	0.0010053	0.0010053
G+NAR	Ogta prox	9511	575.359	15012.3	490.853	2.15586e-08		F+NAR	Ogta prox	12688.5	1267.03	7375.83	1098.6	3.72464e-05
G+HQN	Ottg prox	5321.54	295.277	19456.2	531.669	3.28198e-11		F+HQN	Ottg prox	5643.27	175.441	14514.1	276.608	1.83853e-12		0.0709539	0.188462	0.0752435	0.118278		Compatible	Compatible		0.0709539	0.00428965	0	0.118278		0.0709539	0.0752435	0.0709539	0.193521		0.0293232	0.0436479	0.0719806	0.152135		0.00192307	0.00472689	0.00717266	0.00860554		0.0074563	0.0010053	0.0010053	0.0010053	0.0010053	0.0010053
G+TAN	Otta prox	4903.56	1377.74	26021.2	3219.89	3.84722e-06		F+TAN	Otta prox	4351.54	986.312	13237.5	1301.46	4.97448e-07		0.0653808	0.281569	0.0580206	0.11848		Compatible	Compatible		0.0580206	0	0.00736017	0.11112		0.0580206	0.0580206	0.0653808	0.176501		0.0598445	0.0393863	0.0780779	0.183375		0.0168329	0.00258673	0.013035	0.018465		0.134888	0.20801	0.0010053	0.0017327	0.0010053	0.0010053
G+GKR	Ogac prox	30633.2	8100.42	40050	3165.09	0.0487056		F+GKR	Ogac prox	10398.5	188.763	18459.6	909.794	3.18108e-06
G+HTK	Octt prox	34639.1	5604.36	43069.4	1346.65	0.0189297		F+HTK	Octt prox	20965.5	2299.7	19581.4	608.429	0.243381
G+KSL	Oagg prox	7525.33	94.542	18310	779.064	4.94929e-07		F+KSL	Oagg prox	927.33	40.7202	9684.85	326.159	1.61324e-08		0.100338	0.143795	0.0123644	0.116767		Compatible	Compatible		0.0123644	0	0.0879734	0.0287936		0.0123644	0.0123644	0.100338	0.129131		0.00947428	0.00987674	0.0624233	0.112587		0.000518719	0.000292584	0.00140573	0.00154893		0.899995	0.0010053	0.0010053	0.0010053	0.0010053	0.0010053
G+YQR	Osym prox	4448.06	1051.55	21825.1	1335.64	1.30654e-09		F+YQR	Osym prox	1905.24	369.296	17065.4	1822.7	4.58992e-06		0.0593075	0.231694	0.0254032	0.202136		Compatible	Compatible		0.0254032	0	0.0339043	0.168232		0.0254032	0.0254032	0.0593075	0.227539		0.0431139	0.0416622	0.0582201	0.216112		0.00644312	0.00375326	0.00474987	0.0154894		0.899995	0.0638458	0.0010053	0.037692	0.0010053	0.0010053

## Sheet: SEPA AND core
SISO Variant [X+DBD + Operator]		(-) INDUCER		(+) INDUCER		p-value		SISO Variant [Y+DBD + Operator]		(-) INDUCER		(+) INDUCER		p-value															COND 1: (-) INDUCER X, (-) INDUCER Y	COND 2: (+) INDUCER X, (-) INDUCER Y	COND 3: (-) INDUCER X, (+) INDUCER Y	COND 4: (+) INDUCER X, (+) INDUCER Y		COND 1: (-) INDUCER X, (-) INDUCER Y	COND 2: (+) INDUCER X, (-) INDUCER Y	COND 3: (-) INDUCER X, (+) INDUCER Y	COND 4: (+) INDUCER X, (+) INDUCER Y		COND 1: (-) INDUCER X, (-) INDUCER Y	COND 2: (+) INDUCER X, (-) INDUCER Y	COND 3: (-) INDUCER X, (+) INDUCER Y	COND 4: (+) INDUCER X, (+) INDUCER Y		p-values for one-way ANOVA with post-hoc Tukey-Kramer HSD test
		Mean Fluorescence	Std. Dev. Fluorescence	Mean Fluorescence	Std. Dev. Fluorescence					Mean Fluorescence	Std. Dev. Fluorescence	Mean Fluorescence	Std. Dev. Fluorescence			εX	𝛔X	εY	𝛔Y		Compatibility Test 1	Compatibility Test 2		𝝰_0	𝝰_1	𝝰_2	𝝰_3		Predicted Fluorescence	Predicted Fluorescence	Predicted Fluorescence	Predicted Fluorescence		Measured Fluorescence	Measured Fluorescence	Measured Fluorescence	Measured Fluorescence		Measured Std. Dev.	Measured Std. Dev.	Measured Std. Dev.	Measured Std. Dev.		COND 1 VS COND 2	COND 1 VS COND 3	COND 1 VS COND 4	COND 2 VS COND 3	COND 2 VS COND 4	COND 3 VS COND 4
I+YQR	O1 core	4309.99	99.0962	63563.8	1296.63	1.4153e-09		R+YQR	O1 core	1080.97	25.6332	57825.8	1932.74	1.54512e-08		0.0574666	0.79005	0.014413	0.756597		Compatible	Compatible		0.014413	0	0.0430536	0.713544		0.014413	0.014413	0.0574666	0.77101		0.0243523	0.019328	0.15235	0.696752		0.00092581	0.000367777	0.00541257	0.0136157		0.686351	0.0010053	0.0010053	0.0010053	0.0010053	0.0010053
I+NAR	Ogta core	2097.83	192.295	18301.2	608.335	2.0616e-09		R+NAR	Ogta core	3760.43	801.501	11186.1	399.655	1.96108e-07		0.0279711	0.216045	0.050139	0.0990084		Compatible	Compatible		0.0279711	0.022168	0	0.0990084		0.0279711	0.050139	0.0279711	0.149147		0.0192928	0.0401633	0.0194022	0.128391		0.00181429	0.0019097	0.00108297	0.00722665		0.0010053	0.899995	0.0010053	0.0010053	0.0010053	0.0010053
I+HQN	Ottg core	947.822	62.1863	42851.3	1906.62	6.42381e-08		R+HQN	Ottg core	376.672	37.6986	40644	1149.65	6.23234e-09		0.0126376	0.558712	0.00502229	0.536898		Compatible	Compatible		0.00502229	0	0.00761534	0.529283		0.00502229	0.00502229	0.0126376	0.541921		0.004142	0.00428246	0.0055591	0.343063		0.000364994	0.000301815	0.000572961	0.025611		0.899995	0.0010053	0.0010053	0.0010053	0.0010053	0.0010053
I+TAN	Otta core	1911.71	93.6544	33452.5	2256.39	6.08156e-07		R+TAN	Otta core	570.621	48.3544	30409.1	1622.52	1.57217e-07		0.0254895	0.420543	0.00760828	0.397847		Compatible	Compatible		0.00760828	0	0.0178812	0.379966		0.00760828	0.00760828	0.0254895	0.405455		0.00735999	0.0122895	0.0154371	0.295424		0.000349534	0.000719078	0.000990458	0.0131944		0.635013	0.248846	0.0010053	0.866933	0.0010053	0.0010053
I+GKR	Ogac core	2544.56	106.23	50668.9	2592.5	1.47385e-07		R+GKR	Ogac core	1044.72	105.997	49544.8	1124.83	1.72862e-09		0.0339274	0.641658	0.0139297	0.646668		Compatible	Compatible		0.0139297	0	0.0199977	0.62667		0.0139297	0.0139297	0.0339274	0.660598		0.0138363	0.0217805	0.017648	0.505924		0.00084158	0.000548321	0.00171128	0.0130599		0.258935	0.778769	0.0010053	0.736884	0.0010053	0.0010053
I+HTK	Octt core	10268.5	595.415	54163	2821.19	1.48516e-07		R+HTK	Octt core	25211.3	1952.35	48887.7	1621.34	2.2907e-09		0.136913	0.58526	0.336151	0.315685		Compatible	Compatible		0.136913	0.199238	0	0.315685		0.136913	0.336151	0.136913	0.651836		0.102538	0.246261	0.122974	0.673715		0.0053656	0.00527454	0.00848378	0.0094753		0.0010053	0.0015446	0.0010053	0.0010053	0.0010053	0.0010053
I+KSL	Oagg core	2517.44	55.7249	46049.1	1750.72	3.46887e-08		R+KSL	Oagg core	1260.08	82.6237	49668.6	1034.13	1.23182e-09		0.0335659	0.580422	0.016801	0.645447		Compatible	Compatible		0.016801	0	0.0167648	0.580422		0.016801	0.016801	0.0335659	0.613988		0.0194318	0.0356395	0.0230117	0.459101		0.000700487	0.00103942	0.000750968	0.00735273		0.0010053	0.451603	0.0010053	0.0010053	0.0010053	0.0010053
I+YQR	Osym core	614.273	35.8787	31045.2	2824.33	2.28922e-06		R+YQR	Osym core	399.471	27.2706	44724.3	903.944	1.16195e-09		0.00819031	0.405745	0.00532628	0.590998		Compatible	Compatible		0.00532628	0	0.00286403	0.405745		0.00532628	0.00532628	0.00819031	0.413935		0.0125442	0.0110705	0.0205441	0.361211		0.000425987	0.000187667	0.000384424	0.00626207		0.872457	0.0034487	0.0010053	0.0010053	0.0010053	0.0010053
I+YQR	O1 core	4309.99	99.0962	63563.8	1296.63	1.4153e-09		E+YQR	O1 core	16825.9	431.93	67194.9	1813.69	4.67944e-09		0.0574666	0.79005	0.224345	0.671587		Compatible	Compatible		0.0574666	0.166878	0	0.623172		0.0574666	0.224345	0.0574666	0.847517		0.0539913	0.291304	0.0677119	0.706226		0.00188022	0.0170471	0.00229697	0.0166643		0.0010053	0.299871	0.0010053	0.0010053	0.0010053	0.0010053
I+NAR	Ogta core	2097.83	192.295	18301.2	608.335	2.0616e-09		E+NAR	Ogta core	1490.08	84.6454	37352.3	2300.62	3.55469e-07		0.0279711	0.216045	0.0198678	0.478163		Compatible	Compatible		0.0198678	0	0.00810329	0.216045		0.0198678	0.0198678	0.0279711	0.244016		0.0638664	0.0601529	0.0339862	0.158699		0.00258516	0.00130892	0.000898039	0.00568621		0.292759	0.0010053	0.0010053	0.0010053	0.0010053	0.0010053
I+HQN	Ottg core	947.822	62.1863	42851.3	1906.62	6.42381e-08		E+HQN	Ottg core	274.392	25.1249	44201.6	1929.26	5.50244e-08		0.0126376	0.558712	0.00365856	0.585696		Compatible	Compatible		0.00365856	0	0.00897907	0.558712		0.00365856	0.00365856	0.0126376	0.57135		0.00437919	0.00432733	0.0147376	0.475291		0.000154421	0.00023503	0.000930613	0.0190643		0.899995	0.342145	0.0010053	0.337912	0.0010053	0.0010053
I+TAN	Otta core	1911.71	93.6544	33452.5	2256.39	6.08156e-07		E+TAN	Otta core	532.081	33.6671	40890.4	1934.03	8.47739e-08		0.0254895	0.420543	0.00709441	0.538111		Compatible	Compatible		0.00709441	0	0.0183951	0.420543		0.00709441	0.00709441	0.0254895	0.446033		0.0083662	0.0121254	0.0350714	0.392838		0.00036711	0.000329973	0.00297457	0.015639		0.869403	0.0010053	0.0010053	0.0010053	0.0010053	0.0010053
I+GKR	Ogac core	2544.56	106.23	50668.9	2592.5	1.47385e-07		E+GKR	Ogac core	416.014	21.6329	47145.3	1990.38	4.72767e-08		0.0339274	0.641658	0.00554686	0.623057		Compatible	Compatible		0.00554686	0	0.0283806	0.594677		0.00554686	0.00554686	0.0339274	0.628604		0.00659467	0.00805448	0.0429179	0.599344		0.000227589	0.000591599	0.00252978	0.0155823		0.899995	0.0010053	0.0010053	0.0010053	0.0010053	0.0010053
I+HTK	Octt core	10268.5	595.415	54163	2821.19	1.48516e-07		E+HTK	Octt core	1718.9	73.2307	70305.2	2351.59	1.56305e-08		0.136913	0.58526	0.0229187	0.914484		Compatible	Compatible		0.0229187	0	0.113995	0.58526		0.0229187	0.0229187	0.136913	0.722173		0.0541023	0.109206	0.181627	0.773918		0.00129162	0.0063138	0.00772491	0.0212375		0.0010053	0.0010053	0.0010053	0.0010053	0.0010053	0.0010053
I+KSL	Oagg core	2517.44	55.7249	46049.1	1750.72	3.46887e-08		E+KSL	Oagg core	380.252	34.0234	62867.6	1255.03	1.08254e-09		0.0335659	0.580422	0.00507003	0.833165		Compatible	Compatible		0.00507003	0	0.0284958	0.580422		0.00507003	0.00507003	0.0335659	0.613988		0.00710937	0.00870785	0.0335544	0.544901		0.00037248	0.000226612	0.00362805	0.0268395		0.899995	0.0273692	0.0010053	0.0405544	0.0010053	0.0010053
I+YQR	Osym core	614.273	35.8787	31045.2	2824.33	2.28922e-06		E+YQR	Osym core	294.678	14.9503	63468.8	795.142	1.05817e-10		0.00819031	0.405745	0.00392904	0.842322		Compatible	Compatible		0.00392904	0	0.00426127	0.405745		0.00392904	0.00392904	0.00819031	0.413935		0.00387754	0.00399891	0.00741477	0.338812		0.000257739	0.000323277	0.000360388	0.0204203		0.899995	0.899995	0.0010053	0.899995	0.0010053	0.0010053
I+YQR	O1 core	4309.99	99.0962	63563.8	1296.63	1.4153e-09		G+YQR	O1 core	15145.6	1120.76	50314	806.94	6.4558e-13		0.0574666	0.79005	0.201942	0.468912		Compatible	Compatible		0.0574666	0.144475	0	0.468912		0.0574666	0.201942	0.0574666	0.670854		0.0601931	0.269512	0.0712217	0.689367		0.00487857	0.0112167	0.00183151	0.00963366		0.0010053	0.150734	0.0010053	0.0010053	0.0010053	0.0010053
I+NAR	Ogta core	2097.83	192.295	18301.2	608.335	2.0616e-09		G+NAR	Ogta core	1524.17	57.8889	29235.6	1252.48	6.05234e-08		0.0279711	0.216045	0.0203223	0.369486		Compatible	Compatible		0.0203223	0	0.00764876	0.216045		0.0203223	0.0203223	0.0279711	0.244016		0.0199285	0.0495232	0.0271539	0.235933		0.000874634	0.00164885	0.000918616	0.0041172		0.0010053	0.0010053	0.0010053	0.0010053	0.0010053	0.0010053
I+HQN	Ottg core	947.822	62.1863	42851.3	1906.62	6.42381e-08		G+HQN	Ottg core	1147.94	43.879	23067.5	1185.08	1.51104e-07		0.0126376	0.558712	0.0153059	0.292261		Compatible	Compatible		0.0126376	0.00266826	0	0.292261		0.0126376	0.0153059	0.0126376	0.307567		0.00795654	0.0293598	0.0108805	0.270524		0.000401851	0.000827606	0.000351451	0.00604928		0.0010053	0.452396	0.0010053	0.0010053	0.0010053	0.0010053
I+TAN	Otta core	1911.71	93.6544	33452.5	2256.39	6.08156e-07		G+TAN	Otta core	1673.18	97.3039	24879.7	905.987	2.28078e-08		0.0254895	0.420543	0.0223091	0.309421		Compatible	Compatible		0.0223091	0	0.00318037	0.30624		0.0223091	0.0223091	0.0254895	0.33173		0.0184567	0.0406126	0.0324301	0.283211		0.000548678	0.00206239	0.00246894	0.0107008		0.0010053	0.0040555	0.0010053	0.128416	0.0010053	0.0010053
I+GKR	Ogac core	2544.56	106.23	50668.9	2592.5	1.47385e-07		G+GKR	Ogac core	4302.88	113.778	37122.7	844.636	2.22782e-09		0.0339274	0.641658	0.0573718	0.437598		Compatible	Compatible		0.0339274	0.0234444	0	0.437598		0.0339274	0.0573718	0.0339274	0.494969		0.0359743	0.105286	0.041827	0.471386		0.00119192	0.00489113	0.00315085	0.0106711		0.0010053	0.448609	0.0010053	0.0010053	0.0010053	0.0010053
I+HTK	Octt core	10268.5	595.415	54163	2821.19	1.48516e-07		G+HTK	Octt core	14235.6	429.628	48791.6	571.047	1.02383e-15		0.136913	0.58526	0.189808	0.460747		Compatible	Compatible		0.136913	0.0528946	0	0.460747		0.136913	0.189808	0.136913	0.650555		0.156938	0.354759	0.173431	0.760759		0.00586541	0.0101721	0.00583707	0.0286935		0.0010053	0.374032	0.0010053	0.0010053	0.0010053	0.0010053
I+KSL	Oagg core	2517.44	55.7249	46049.1	1750.72	3.46887e-08		G+KSL	Oagg core	2483.28	77.0969	36266.9	822.676	2.22179e-09		0.0335659	0.580422	0.0331104	0.450449		Compatible	Compatible		0.0331104	0	0.00045542	0.449993		0.0331104	0.0331104	0.0335659	0.483559		0.028699	0.0819785	0.0336426	0.429207		0.00090737	0.00293669	0.00421387	0.0160651		0.0010053	0.771653	0.0010053	0.0010053	0.0010053	0.0010053
I+YQR	Osym core	614.273	35.8787	31045.2	2824.33	2.28922e-06		G+YQR	Osym core	449.794	20.6204	12648.1	821.029	4.58538e-07		0.00819031	0.405745	0.00599725	0.162644		Compatible	Compatible		0.00599725	0	0.00219305	0.160451		0.00599725	0.00599725	0.00819031	0.168641		0.00644659	0.00939012	0.0100325	0.106171		0.000322166	0.00019765	0.000531796	0.0202006		0.899995	0.899995	0.0010053	0.899995	0.0010053	0.0010053
I+YQR	O1 core	4309.99	99.0962	63563.8	1296.63	1.4153e-09		F+YQR	O1 core	2181.13	72.1265	25444.8	1189.21	1.08243e-07		0.0574666	0.79005	0.0290817	0.310183		Compatible	Compatible		0.0290817	0	0.0283849	0.281798		0.0290817	0.0290817	0.0574666	0.339264		0.0215145	0.0401031	0.0205348	0.325755		0.000329782	0.000507487	0.000334136	0.00216844		0.0010053	0.533925	0.0010053	0.0438319	0.0010053	0.0010053
I+NAR	Ogta core	2097.83	192.295	18301.2	608.335	2.0616e-09		F+NAR	Ogta core	2888.87	124.416	1634.45	91.4561	1.64861e-08
I+HQN	Ottg core	947.822	62.1863	42851.3	1906.62	6.42381e-08		F+HQN	Ottg core	3299.01	158.077	10928.8	518.503	8.08418e-08		0.0126376	0.558712	0.0439869	0.101731		Compatible	Compatible		0.0126376	0.0313492	0	0.101731		0.0126376	0.0439869	0.0126376	0.145718		0.0149021	0.0448263	0.00978185	0.138842		0.000561175	0.00188348	0.000717502	0.00299255		0.0010053	0.0013438	0.0010053	0.0010053	0.0010053	0.0010053
I+TAN	Otta core	1911.71	93.6544	33452.5	2256.39	6.08156e-07		F+TAN	Otta core	418.612	17.542	7263.83	256.423	2.20872e-08		0.0254895	0.420543	0.0055815	0.0912695		Compatible	Compatible		0.0055815	0	0.019908	0.0713616		0.0055815	0.0055815	0.0254895	0.096851		0.00580753	0.00725406	0.0102747	0.0952758		0.000197218	0.000208597	0.000411776	0.00168768		0.074908	0.0010053	0.0010053	0.0010053	0.0010053	0.0010053
I+GKR	Ogac core	2544.56	106.23	50668.9	2592.5	1.47385e-07		F+GKR	Ogac core	7364.47	142.546	14876.9	803.108	2.83204e-06		0.0339274	0.641658	0.0981929	0.100165		Compatible	Compatible		0.0339274	0.0642655	0	0.100165		0.0339274	0.0981929	0.0339274	0.198358		0.0137703	0.0795474	0.0203289	0.222158		0.000868629	0.00294176	0.000902326	0.0169654		0.621169	0.0010053	0.0010053	0.0010053	0.0010053	0.0010053
I+HTK	Octt core	10268.5	595.415	54163	2821.19	1.48516e-07		F+HTK	Octt core	24374.2	4129.76	25631.6	1233.94	0.538815
I+KSL	Oagg core	2517.44	55.7249	46049.1	1750.72	3.46887e-08		F+KSL	Oagg core	1020.7	29.6062	8991.92	542.499	4.62055e-07		0.0335659	0.580422	0.0136094	0.106283		Compatible	Compatible		0.0136094	0	0.0199565	0.0863264		0.0136094	0.0136094	0.0335659	0.119892		0.039563	0.0480958	0.0232375	0.12845		0.00296516	0.00254911	0.00186562	0.00378138		0.0010053	0.0010053	0.0010053	0.0010053	0.0010053	0.0010053
I+YQR	Osym core	614.273	35.8787	31045.2	2824.33	2.28922e-06		F+YQR	Osym core	648.82	33.0175	7849.61	314.332	4.08437e-08		0.00819031	0.405745	0.00865093	0.0960105		Compatible	Compatible		0.00819031	0.00046062	0	0.0960105		0.00819031	0.00865093	0.00819031	0.104661		0.0175734	0.023205	0.0111537	0.0913763		0.000685697	0.0010348	0.000725968	0.00232592		0.0010053	0.0010053	0.0010053	0.0010053	0.0010053	0.0010053
R+YQR	O1 core	1080.97	25.6332	57825.8	1932.74	1.54512e-08		E+YQR	O1 core	16825.9	431.93	67194.9	1813.69	4.67944e-09		0.014413	0.756597	0.224345	0.671587		Compatible	Compatible		0.014413	0.209932	0	0.546665		0.014413	0.224345	0.014413	0.77101		0.0112808	0.206834	0.0106587	0.690389		0.000363965	0.00430941	0.000560348	0.0206269		0.0010053	0.899995	0.0010053	0.0010053	0.0010053	0.0010053
R+NAR	Ogta core	3760.43	801.501	11186.1	399.655	1.96108e-07		E+NAR	Ogta core	1490.08	84.6454	37352.3	2300.62	3.55469e-07		0.050139	0.0990084	0.0198678	0.478163		Compatible	Compatible		0.0198678	0	0.0302713	0.0990084		0.0198678	0.0198678	0.050139	0.149147		0.0260665	0.0230735	0.0511861	0.101763		0.00151644	0.000541662	0.00509569	0.0110432		0.855707	0.0010053	0.0010053	0.0010053	0.0010053	0.0010053
R+HQN	Ottg core	376.672	37.6986	40644	1149.65	6.23234e-09		E+HQN	Ottg core	274.392	25.1249	44201.6	1929.26	5.50244e-08		0.00502229	0.536898	0.00365856	0.585696		Compatible	Compatible		0.00365856	0	0.00136372	0.536898		0.00365856	0.00365856	0.00502229	0.541921		0.0208126	0.00928685	0.0202606	0.353089		0.00181615	0.000486787	0.00160152	0.0142401		0.0868609	0.899995	0.0010053	0.109248	0.0010053	0.0010053
R+TAN	Otta core	570.621	48.3544	30409.1	1622.52	1.57217e-07		E+TAN	Otta core	532.081	33.6671	40890.4	1934.03	8.47739e-08		0.00760828	0.397847	0.00709441	0.538111		Compatible	Compatible		0.00709441	0	0.000513874	0.397847		0.00709441	0.00709441	0.00760828	0.405455		0.00468911	0.00961702	0.00830662	0.329446		0.000277403	0.000316952	0.000245745	0.0160786		0.748069	0.888621	0.0010053	0.899995	0.0010053	0.0010053
R+GKR	Ogac core	1044.72	105.997	49544.8	1124.83	1.72862e-09		E+GKR	Ogac core	416.014	21.6329	47145.3	1990.38	4.72767e-08		0.0139297	0.646668	0.00554686	0.623057		Compatible	Compatible		0.00554686	0	0.00838281	0.614675		0.00554686	0.00554686	0.0139297	0.628604		0.0533371	0.0456635	0.0531349	0.511178		0.00822829	0.00520633	0.00354017	0.0288081		0.844168	0.899995	0.0010053	0.85556	0.0010053	0.0010053
R+HTK	Octt core	25211.3	1952.35	48887.7	1621.34	2.2907e-09		E+HTK	Octt core	1718.9	73.2307	70305.2	2351.59	1.56305e-08		0.336151	0.315685	0.0229187	0.914484		Compatible	Compatible		0.0229187	0	0.313233	0.315685		0.0229187	0.0229187	0.336151	0.651836		0.0434828	0.0798951	0.110421	0.648588		0.00594284	0.00729379	0.00325801	0.0181202		0.0010053	0.0010053	0.0010053	0.0010053	0.0010053	0.0010053
R+KSL	Oagg core	1260.08	82.6237	49668.6	1034.13	1.23182e-09		E+KSL	Oagg core	380.252	34.0234	62867.6	1255.03	1.08254e-09		0.016801	0.645447	0.00507003	0.833165		Compatible	Compatible		0.00507003	0	0.011731	0.645447		0.00507003	0.00507003	0.016801	0.662248		0.00413402	0.00731508	0.0109661	0.486405		0.000189397	0.00323872	0.000916498	0.0125699		0.854901	0.370449	0.0010053	0.792588	0.0010053	0.0010053
R+YQR	Osym core	399.471	27.2706	44724.3	903.944	1.16195e-09		E+YQR	Osym core	294.678	14.9503	63468.8	795.142	1.05817e-10		0.00532628	0.590998	0.00392904	0.842322		Compatible	Compatible		0.00392904	0	0.00139724	0.590998		0.00392904	0.00392904	0.00532628	0.596324		0.00701955	0.00683245	0.0067358	0.465086		0.000217859	0.000312849	0.000390106	0.0109367		0.899995	0.899995	0.0010053	0.899995	0.0010053	0.0010053
R+YQR	O1 core	1080.97	25.6332	57825.8	1932.74	1.54512e-08		G+YQR	O1 core	15145.6	1120.76	50314	806.94	6.4558e-13		0.014413	0.756597	0.201942	0.468912		Compatible	Compatible		0.014413	0.187529	0	0.468912		0.014413	0.201942	0.014413	0.670854		0.0117976	0.228867	0.011721	0.624389		0.000382887	0.00895544	0.00108416	0.0301753		0.0010053	0.899995	0.0010053	0.0010053	0.0010053	0.0010053
R+NAR	Ogta core	3760.43	801.501	11186.1	399.655	1.96108e-07		G+NAR	Ogta core	1524.17	57.8889	29235.6	1252.48	6.05234e-08		0.050139	0.0990084	0.0203223	0.369486		Compatible	Compatible		0.0203223	0	0.0298167	0.0990084		0.0203223	0.0203223	0.050139	0.149147		0.0161455	0.0176303	0.0455344	0.0958868		0.000622739	0.000730349	0.00429767	0.0083736		0.899995	0.0010053	0.0010053	0.0010053	0.0010053	0.0010053
R+HQN	Ottg core	376.672	37.6986	40644	1149.65	6.23234e-09		G+HQN	Ottg core	1147.94	43.879	23067.5	1185.08	1.51104e-07		0.00502229	0.536898	0.0153059	0.292261		Compatible	Compatible		0.00502229	0.0102836	0	0.292261		0.00502229	0.0153059	0.00502229	0.307567		0.0056254	0.0237283	0.00576583	0.300027		0.000313983	0.000588615	0.0003872	0.0205311		0.0513239	0.899995	0.0010053	0.0536356	0.0010053	0.0010053
R+TAN	Otta core	570.621	48.3544	30409.1	1622.52	1.57217e-07		G+TAN	Otta core	1673.18	97.3039	24879.7	905.987	2.28078e-08		0.00760828	0.397847	0.0223091	0.309421		Compatible	Compatible		0.00760828	0.0147008	0	0.309421		0.00760828	0.0223091	0.00760828	0.33173		0.00543705	0.0274667	0.00695958	0.244055		0.000189997	0.000811742	0.000330259	0.012715		0.0010053	0.899995	0.0010053	0.0010053	0.0010053	0.0010053
R+GKR	Ogac core	1044.72	105.997	49544.8	1124.83	1.72862e-09		G+GKR	Ogac core	4302.88	113.778	37122.7	844.636	2.22782e-09		0.0139297	0.646668	0.0573718	0.437598		Compatible	Compatible		0.0139297	0.0434421	0	0.437598		0.0139297	0.0573718	0.0139297	0.494969		0.0121961	0.068933	0.0148371	0.465338		0.000651359	0.00314399	0.000914067	0.0258217		0.0010053	0.899995	0.0010053	0.0010053	0.0010053	0.0010053
R+HTK	Octt core	25211.3	1952.35	48887.7	1621.34	2.2907e-09		G+HTK	Octt core	14235.6	429.628	48791.6	571.047	1.02383e-15		0.336151	0.315685	0.189808	0.460747		Compatible	Compatible		0.189808	0	0.146343	0.314404		0.189808	0.189808	0.336151	0.650555		0.0631887	0.261662	0.0968307	0.55992		0.0054929	0.00701764	0.00757769	0.0269758		0.0010053	0.008559	0.0010053	0.0010053	0.0010053	0.0010053
R+KSL	Oagg core	1260.08	82.6237	49668.6	1034.13	1.23182e-09		G+KSL	Oagg core	2483.28	77.0969	36266.9	822.676	2.22179e-09		0.016801	0.645447	0.0331104	0.450449		Compatible	Compatible		0.016801	0.0163094	0	0.450449		0.016801	0.0331104	0.016801	0.483559		0.0122056	0.0431698	0.0152719	0.381689		0.00041479	0.00088876	0.000859533	0.0343706		0.0453387	0.899995	0.0010053	0.0799113	0.0010053	0.0010053
R+YQR	Osym core	399.471	27.2706	44724.3	903.944	1.16195e-09		G+YQR	Osym core	449.794	20.6204	12648.1	821.029	4.58538e-07		0.00532628	0.590998	0.00599725	0.162644		Compatible	Compatible		0.00532628	0.000670978	0	0.162644		0.00532628	0.00599725	0.00532628	0.168641		0.00427539	0.00664837	0.00441283	0.207341		0.000327506	0.000123301	0.000133101	0.010341		0.880967	0.899995	0.0010053	0.899995	0.0010053	0.0010053
R+YQR	O1 core	1080.97	25.6332	57825.8	1932.74	1.54512e-08		F+YQR	O1 core	2181.13	72.1265	25444.8	1189.21	1.08243e-07		0.014413	0.756597	0.0290817	0.310183		Compatible	Compatible		0.014413	0.0146687	0	0.310183		0.014413	0.0290817	0.014413	0.339264		0.00776509	0.0249596	0.010028	0.283865		0.000995905	0.000939206	0.000172301	0.0132113		0.0029258	0.899995	0.0010053	0.0098596	0.0010053	0.0010053
R+NAR	Ogta core	3760.43	801.501	11186.1	399.655	1.96108e-07		F+NAR	Ogta core	2888.87	124.416	1634.45	91.4561	1.64861e-08
R+HQN	Ottg core	376.672	37.6986	40644	1149.65	6.23234e-09		F+HQN	Ottg core	3299.01	158.077	10928.8	518.503	8.08418e-08		0.00502229	0.536898	0.0439869	0.101731		Compatible	Compatible		0.00502229	0.0389646	0	0.101731		0.00502229	0.0439869	0.00502229	0.145718		0.0128807	0.0842476	0.0110362	0.175605		0.00040197	0.0311079	0.000636197	0.0121257		0.0010053	0.899995	0.0010053	0.0010053	0.0010053	0.0010053
R+TAN	Otta core	570.621	48.3544	30409.1	1622.52	1.57217e-07		F+TAN	Otta core	418.612	17.542	7263.83	256.423	2.20872e-08		0.00760828	0.397847	0.0055815	0.0912695		Compatible	Compatible		0.0055815	0	0.00202678	0.0892428		0.0055815	0.0055815	0.00760828	0.096851		0.00394328	0.00536242	0.00681194	0.0743723		0.000143929	0.000142535	0.000284917	0.00269364		0.374578	0.0158562	0.0010053	0.356384	0.0010053	0.0010053
R+GKR	Ogac core	1044.72	105.997	49544.8	1124.83	1.72862e-09		F+GKR	Ogac core	7364.47	142.546	14876.9	803.108	2.83204e-06		0.0139297	0.646668	0.0981929	0.100165		Compatible	Compatible		0.0139297	0.0842632	0	0.100165		0.0139297	0.0981929	0.0139297	0.198358		0.00791609	0.0221593	0.00758736	0.127299		0.000739677	0.0233318	0.00144683	0.010455		0.0010053	0.899995	0.0010053	0.0010053	0.0010053	0.0010053
R+HTK	Octt core	25211.3	1952.35	48887.7	1621.34	2.2907e-09		F+HTK	Octt core	24374.2	4129.76	25631.6	1233.94	0.538815
R+KSL	Oagg core	1260.08	82.6237	49668.6	1034.13	1.23182e-09		F+KSL	Oagg core	1020.7	29.6062	8991.92	542.499	4.62055e-07		0.016801	0.645447	0.0136094	0.106283		Compatible	Compatible		0.0136094	0	0.00319164	0.103091		0.0136094	0.0136094	0.016801	0.119892		0.0159165	0.0119134	0.0193253	0.0738995		0.00311622	0.0073707	0.00267792	0.00882464		0.118204	0.218115	0.0010053	0.0015637	0.0010053	0.0010053
R+YQR	Osym core	399.471	27.2706	44724.3	903.944	1.16195e-09		F+YQR	Osym core	648.82	33.0175	7849.61	314.332	4.08437e-08		0.00532628	0.590998	0.00865093	0.0960105		Compatible	Compatible		0.00532628	0.00332465	0	0.0960105		0.00532628	0.00865093	0.00532628	0.104661		0.0130676	0.0136216	0.0135074	0.0767815		0.00067263	0.000529784	0.0012613	0.00356124		0.899995	0.899995	0.0010053	0.899995	0.0010053	0.0010053
E+YQR	O1 core	16825.9	431.93	67194.9	1813.69	4.67944e-09		G+YQR	O1 core	15145.6	1120.76	50314	806.94	6.4558e-13		0.224345	0.671587	0.201942	0.468912		Compatible	Compatible		0.201942	0	0.0224032	0.446509		0.201942	0.201942	0.224345	0.670854		0.146811	0.23392	0.221961	0.718616		0.0175109	0.0026866	0.00378045	0.00940553		0.0010053	0.0010053	0.0010053	0.279351	0.0010053	0.0010053
E+NAR	Ogta core	1490.08	84.6454	37352.3	2300.62	3.55469e-07		G+NAR	Ogta core	1524.17	57.8889	29235.6	1252.48	6.05234e-08		0.0198678	0.478163	0.0203223	0.369486		Compatible	Compatible		0.0198678	0.000454526	0	0.369486		0.0198678	0.0203223	0.0198678	0.389808		0.020455	0.0186753	0.0356025	0.155595		0.00177188	0.000283854	0.000413721	0.00517678		0.717814	0.0010053	0.0010053	0.0010053	0.0010053	0.0010053
E+HQN	Ottg core	274.392	25.1249	44201.6	1929.26	5.50244e-08		G+HQN	Ottg core	1147.94	43.879	23067.5	1185.08	1.51104e-07		0.00365856	0.585696	0.0153059	0.292261		Compatible	Compatible		0.00365856	0.0116473	0	0.292261		0.00365856	0.0153059	0.00365856	0.307567		0.0106239	0.0160798	0.0157868	0.328392		0.000629392	0.000573699	0.000689598	0.0118949		0.488324	0.53091	0.0010053	0.899995	0.0010053	0.0010053
E+TAN	Otta core	532.081	33.6671	40890.4	1934.03	8.47739e-08		G+TAN	Otta core	1673.18	97.3039	24879.7	905.987	2.28078e-08		0.00709441	0.538111	0.0223091	0.309421		Compatible	Compatible		0.00709441	0.0152147	0	0.309421		0.00709441	0.0223091	0.00709441	0.33173		0.00794714	0.0237268	0.0100155	0.326169		0.00052871	0.000981868	0.000527131	0.0125379		0.0039555	0.899995	0.0010053	0.0126718	0.0010053	0.0010053
E+GKR	Ogac core	416.014	21.6329	47145.3	1990.38	4.72767e-08		G+GKR	Ogac core	4302.88	113.778	37122.7	844.636	2.22782e-09		0.00554686	0.623057	0.0573718	0.437598		Compatible	Compatible		0.00554686	0.0518249	0	0.437598		0.00554686	0.0573718	0.00554686	0.494969		0.00972231	0.0515567	0.0104784	0.448149		0.000266599	0.000666937	0.000527645	0.0113989		0.0010053	0.899995	0.0010053	0.0010053	0.0010053	0.0010053
E+HTK	Octt core	1718.9	73.2307	70305.2	2351.59	1.56305e-08		G+HTK	Octt core	14235.6	429.628	48791.6	571.047	1.02383e-15		0.0229187	0.914484	0.189808	0.460747		Compatible	Compatible		0.0229187	0.166889	0	0.460747		0.0229187	0.189808	0.0229187	0.650555		0.054382	0.184222	0.0842071	0.637819		0.0021307	0.0023124	0.00312133	0.0113619		0.0010053	0.0010053	0.0010053	0.0010053	0.0010053	0.0010053
E+KSL	Oagg core	380.252	34.0234	62867.6	1255.03	1.08254e-09		G+KSL	Oagg core	2483.28	77.0969	36266.9	822.676	2.22179e-09		0.00507003	0.833165	0.0331104	0.450449		Compatible	Compatible		0.00507003	0.0280404	0	0.450449		0.00507003	0.0331104	0.00507003	0.483559		0.00779227	0.0327556	0.00883778	0.418453		0.000213906	0.000664687	0.0002846	0.00508917		0.0010053	0.899995	0.0010053	0.0010053	0.0010053	0.0010053
E+YQR	Osym core	294.678	14.9503	63468.8	795.142	1.05817e-10		G+YQR	Osym core	449.794	20.6204	12648.1	821.029	4.58538e-07		0.00392904	0.842322	0.00599725	0.162644		Compatible	Compatible		0.00392904	0.00206822	0	0.162644		0.00392904	0.00599725	0.00392904	0.168641		0.00548379	0.00875624	0.00556398	0.159552		0.000153684	0.000149842	9.4733e-05	0.00271307		0.0056888	0.899995	0.0010053	0.007017	0.0010053	0.0010053
E+YQR	O1 core	16825.9	431.93	67194.9	1813.69	4.67944e-09		F+YQR	O1 core	2181.13	72.1265	25444.8	1189.21	1.08243e-07		0.224345	0.671587	0.0290817	0.310183		Compatible	Compatible		0.0290817	0	0.195263	0.114919		0.0290817	0.0290817	0.224345	0.339264		0.0532594	0.0577211	0.0877519	0.251831		0.00877712	0.0161087	0.0138295	0.0247741		0.899995	0.0202088	0.0010053	0.0488237	0.0010053	0.0010053
E+NAR	Ogta core	1490.08	84.6454	37352.3	2300.62	3.55469e-07		F+NAR	Ogta core	2888.87	124.416	1634.45	91.4561	1.64861e-08
E+HQN	Ottg core	274.392	25.1249	44201.6	1929.26	5.50244e-08		F+HQN	Ottg core	3299.01	158.077	10928.8	518.503	8.08418e-08		0.00365856	0.585696	0.0439869	0.101731		Compatible	Compatible		0.00365856	0.0403283	0	0.101731		0.00365856	0.0439869	0.00365856	0.145718		0.00969028	0.0336475	0.0070359	0.104224		0.000611365	0.000815366	0.000236939	0.00386311		0.0010053	0.188039	0.0010053	0.0010053	0.0010053	0.0010053
E+TAN	Otta core	532.081	33.6671	40890.4	1934.03	8.47739e-08		F+TAN	Otta core	418.612	17.542	7263.83	256.423	2.20872e-08		0.00709441	0.538111	0.0055815	0.0912695		Compatible	Compatible		0.0055815	0	0.00151291	0.0897566		0.0055815	0.0055815	0.00709441	0.096851		0.0045477	0.00667344	0.00629303	0.0790504		0.000151187	0.000380312	0.000224451	0.00198727		0.0175613	0.0606884	0.0010053	0.899995	0.0010053	0.0010053
E+GKR	Ogac core	416.014	21.6329	47145.3	1990.38	4.72767e-08		F+GKR	Ogac core	7364.47	142.546	14876.9	803.108	2.83204e-06		0.00554686	0.623057	0.0981929	0.100165		Compatible	Compatible		0.00554686	0.092646	0	0.100165		0.00554686	0.0981929	0.00554686	0.198358		0.0115291	0.164832	0.00804848	0.121927		0.001768	0.0259336	0.00298982	0.00646046		0.0010053	0.899995	0.0010053	0.0010053	0.0010053	0.0010053
E+HTK	Octt core	1718.9	73.2307	70305.2	2351.59	1.56305e-08		F+HTK	Octt core	24374.2	4129.76	25631.6	1233.94	0.538815
E+KSL	Oagg core	380.252	34.0234	62867.6	1255.03	1.08254e-09		F+KSL	Oagg core	1020.7	29.6062	8991.92	542.499	4.62055e-07		0.00507003	0.833165	0.0136094	0.106283		Compatible	Compatible		0.00507003	0.00853934	0	0.106283		0.00507003	0.0136094	0.00507003	0.119892		0.0283946	0.033741	0.0119186	0.0985159		0.00391293	0.00409809	0.000486555	0.00128193		0.0406079	0.0010053	0.0010053	0.0010053	0.0010053	0.0010053
E+YQR	Osym core	294.678	14.9503	63468.8	795.142	1.05817e-10		F+YQR	Osym core	648.82	33.0175	7849.61	314.332	4.08437e-08		0.00392904	0.842322	0.00865093	0.0960105		Compatible	Compatible		0.00392904	0.00472189	0	0.0960105		0.00392904	0.00865093	0.00392904	0.104661		0.00857899	0.0123606	0.00840347	0.0777224		0.000197102	0.000263947	0.000281177	0.000924841		0.0010053	0.899995	0.0010053	0.0010053	0.0010053	0.0010053
G+YQR	O1 core	15145.6	1120.76	50314	806.94	6.4558e-13		F+YQR	O1 core	2181.13	72.1265	25444.8	1189.21	1.08243e-07		0.201942	0.468912	0.0290817	0.310183		Compatible	Compatible		0.0290817	0	0.17286	0.137323		0.0290817	0.0290817	0.201942	0.339264		0.0239767	0.0268842	0.131781	0.292368		0.000741264	0.000791923	0.00494768	0.00166505		0.337981	0.0010053	0.0010053	0.0010053	0.0010053	0.0010053
G+NAR	Ogta core	1524.17	57.8889	29235.6	1252.48	6.05234e-08		F+NAR	Ogta core	2888.87	124.416	1634.45	91.4561	1.64861e-08
G+HQN	Ottg core	1147.94	43.879	23067.5	1185.08	1.51104e-07		F+HQN	Ottg core	3299.01	158.077	10928.8	518.503	8.08418e-08		0.0153059	0.292261	0.0439869	0.101731		Compatible	Compatible		0.0153059	0.028681	0	0.101731		0.0153059	0.0439869	0.0153059	0.145718		0.0102667	0.0378109	0.0136249	0.123978		0.000656054	0.00286284	0.00037632	0.00547817		0.0010053	0.347432	0.0010053	0.0010053	0.0010053	0.0010053
G+TAN	Otta core	1673.18	97.3039	24879.7	905.987	2.28078e-08		F+TAN	Otta core	418.612	17.542	7263.83	256.423	2.20872e-08		0.0223091	0.309421	0.0055815	0.0912695		Compatible	Compatible		0.0055815	0	0.0167276	0.0745419		0.0055815	0.0055815	0.0223091	0.096851		0.00491871	0.00592979	0.0176414	0.0899762		0.000230386	0.000265619	0.000525681	0.00410101		0.856226	0.0010053	0.0010053	0.0010053	0.0010053	0.0010053
G+GKR	Ogac core	4302.88	113.778	37122.7	844.636	2.22782e-09		F+GKR	Ogac core	7364.47	142.546	14876.9	803.108	2.83204e-06		0.0573718	0.437598	0.0981929	0.100165		Compatible	Compatible		0.0573718	0.0408211	0	0.100165		0.0573718	0.0981929	0.0573718	0.198358		0.0221741	0.0929913	0.0321752	0.160833		0.000881817	0.00252371	0.00169369	0.00593955		0.0010053	0.0010053	0.0010053	0.0010053	0.0010053	0.0010053
G+HTK	Octt core	14235.6	429.628	48791.6	571.047	1.02383e-15		F+HTK	Octt core	24374.2	4129.76	25631.6	1233.94	0.538815
G+KSL	Oagg core	2483.28	77.0969	36266.9	822.676	2.22179e-09		F+KSL	Oagg core	1020.7	29.6062	8991.92	542.499	4.62055e-07		0.0331104	0.450449	0.0136094	0.106283		Compatible	Compatible		0.0136094	0	0.0195011	0.0867818		0.0136094	0.0136094	0.0331104	0.119892		0.0195398	0.0315144	0.0228717	0.110255		0.00112596	0.00148255	0.000643363	0.00428579		0.0010053	0.148259	0.0010053	0.0010053	0.0010053	0.0010053
G+YQR	Osym core	449.794	20.6204	12648.1	821.029	4.58538e-07		F+YQR	Osym core	648.82	33.0175	7849.61	314.332	4.08437e-08		0.00599725	0.162644	0.00865093	0.0960105		Compatible	Compatible		0.00599725	0.00265367	0	0.0960105		0.00599725	0.00865093	0.00599725	0.104661		0.0114775	0.0135712	0.00831592	0.074827		0.000240994	0.000541006	0.000270632	0.00145225		0.0025167	0.0010053	0.0010053	0.0010053	0.0010053	0.0010053

## Sheet: SEPA NOR proximal
SISO Variant [XADBD + Operator]		(-) INDUCER		(+) INDUCER		p-value		SISO Variant [YADBD + Operator]		(-) INDUCER		(+) INDUCER		p-value															COND 1: (-) INDUCER X, (-) INDUCER Y	COND 2: (+) INDUCER X, (-) INDUCER Y	COND 3: (-) INDUCER X, (+) INDUCER Y	COND 4: (+) INDUCER X, (+) INDUCER Y		COND 1: (-) INDUCER X, (-) INDUCER Y	COND 2: (+) INDUCER X, (-) INDUCER Y	COND 3: (-) INDUCER X, (+) INDUCER Y	COND 4: (+) INDUCER X, (+) INDUCER Y		COND 1: (-) INDUCER X, (-) INDUCER Y	COND 2: (+) INDUCER X, (-) INDUCER Y	COND 3: (-) INDUCER X, (+) INDUCER Y	COND 4: (+) INDUCER X, (+) INDUCER Y		p-values for one-way ANOVA with post-hoc Tukey-Kramer HSD test
		Mean Fluorescence	Std. Dev. Fluorescence	Mean Fluorescence	Std. Dev. Fluorescence					Mean Fluorescence	Std. Dev. Fluorescence	Mean Fluorescence	Std. Dev. Fluorescence			εX	𝛔X	εY	𝛔Y		Compatibility Test 1	Compatibility Test 2		𝝰_0	𝝰_1	𝝰_2	𝝰_3		Predicted Fluorescence	Predicted Fluorescence	Predicted Fluorescence	Predicted Fluorescence		Measured Fluorescence	Measured Fluorescence	Measured Fluorescence	Measured Fluorescence		Measured Std. Dev.	Measured Std. Dev.	Measured Std. Dev.	Measured Std. Dev.		COND 1 VS COND 2	COND 1 VS COND 3	COND 1 VS COND 4	COND 2 VS COND 3	COND 2 VS COND 4	COND 3 VS COND 4
IA(5)YQR	O1 prox	16196.8	300.669	2830.42	89.8636	1.30568e-10		RA(2)YQR	O1 prox	13036	905.462	2867.88	57.8055	1.73965e-06		0.0377389	0.178218	0.0382384	0.135575		Compatible	Compatible		0.0377389	0.000499525	0	0.135575		0.173813	0.0377389	0.0382384	0.0377389		0.236938	0.0475652	0.0487268	0.0427176		0.00846911	0.00210011	0.00446086	0.00239686		0.0010053	0.0010053	0.0010053	0.899995	0.446403	0.26642
IA(6)NAR	Ogta prox	39389.1	2762.05	12811.5	747.708	1.2998e-06		RA(3)NAR	Ogta prox	29235.5	1381.87	4117.05	208.695	1.02432e-07		0.17082	0.354368	0.054894	0.334912		Compatible	Compatible		0.054894	0	0.115926	0.218986		0.389806	0.17082	0.054894	0.054894		0.417625	0.393113	0.328234	0.269443		0.010465	0.0512666	0.00594165	0.00900893		0.484655	0.0010053	0.0010053	0.0051958	0.0010053	0.0116408
IA(9)HQN	Ottg prox	30268.4	3278.19	10214.6	271.595	3.45541e-05		RA(3)HQN	Ottg prox	32328.2	1609.63	7621.65	426.331	9.69946e-08		0.136195	0.267384	0.101622	0.32942		Compatible	Compatible		0.101622	0	0.0345729	0.267384		0.403579	0.136195	0.101622	0.101622		0.429862	0.247432	0.109476	0.115211		0.0134334	0.0131039	0.00666854	0.0086027		0.0010053	0.0010053	0.0010053	0.0010053	0.0010053	0.82058
IA(5)TAN	Otta prox	43207.1	2593.37	4954.73	238.567	4.05596e-07		RA(3)TAN	Otta prox	43731.5	3441.8	24349.3	2081.49	1.63871e-05		0.0660631	0.510032	0.324658	0.258428		Compatible	Compatible		0.0660631	0.258595	0	0.251437		0.576095	0.0660631	0.324658	0.0660631		0.891456	0.130038	0.295465	0.211936		0.0685367	0.0144495	0.0463338	0.00999028		0.0010053	0.0010053	0.0010053	0.0010053	0.0288759	0.0253494
IA(6)GKR	Ogac prox	51953.6	5470.72	21113.1	2012.87	1.49736e-05		RA(2)GKR	Ogac prox	61543.5	5927.34	7629.87	838.85	3.90257e-06		0.281507	0.411207	0.101732	0.718848		Compatible	Compatible		0.101732	0	0.179776	0.411207		0.692715	0.281507	0.101732	0.101732		0.768505	0.387558	0.132946	0.131455		0.0555869	0.0247865	0.0061924	0.0121401		0.0010053	0.0010053	0.0010053	0.0010053	0.0010053	0.899995
IA(6)HTK	Octt prox	30063.3	2752.04	13757.3	535.337	2.87059e-05		RA(1)HTK	Octt prox	31134.6	896.377	14299.3	188.575	5.38121e-08		0.183431	0.217413	0.190657	0.22447		Compatible	Compatible		0.183431	0.00722653	0	0.210187		0.400844	0.183431	0.190657	0.183431		0.844131	0.562521	0.248838	0.255292		0.0459952	0.0836632	0.0173483	0.0553444		0.0010053	0.0010053	0.0010053	0.0010053	0.0010053	0.899995
IA(6)KSL	Oagg prox	19767.1	193.51	5475.56	211.35	1.04663e-16		RA(3)KSL	Oagg prox	25610.7	691.07	5615.07	235.091	8.56502e-10		0.0730075	0.190553	0.0748676	0.266609		Compatible	Compatible		0.0730075	0.00186011	0	0.188693		0.263561	0.0730075	0.0748676	0.0730075		0.306125	0.0858303	0.0951869	0.0755		0.0079793	0.00506115	0.00387798	0.00618509		0.0010053	0.0010053	0.0010053	0.0943699	0.0568791	0.0010053
IA(9)YQR	Osym prox	55010.6	2233.78	16699.1	1226.55	1.08633e-09		RA(2)YQR	Osym prox	32823.3	2961.14	4454.68	314.436	0.000241387		0.222655	0.51082	0.0593958	0.378248		Compatible	Compatible		0.0593958	0	0.163259	0.214989		0.437644	0.222655	0.0593958	0.0593958		0.494352	0.241899	0.0751855	0.0741626		0.0340944	0.0183504	0.00449391	0.0101327		0.0010053	0.0010053	0.0010053	0.0010053	0.0010053	0.899995
IA(5)YQR	O1 prox	16196.8	300.669	2830.42	89.8636	1.30568e-10		PAYQR	O1 prox	17721.2	326.013	1994.66	49.391	6.23976e-10		0.0377389	0.178218	0.0265955	0.209687		Compatible	Compatible		0.0265955	0	0.0111435	0.178218		0.215957	0.0377389	0.0265955	0.0265955		0.193204	0.0503509	0.0268394	0.0255544		0.00469234	0.00203126	0.000786994	0.000979806		0.0010053	0.0010053	0.0010053	0.0010053	0.0010053	0.85557
IA(6)NAR	Ogta prox	39389.1	2762.05	12811.5	747.708	1.2998e-06		PALAR	Ogta prox	133.161	1.13053	60.8285	2.21382	1.57697e-11		0.17082	0.354368	0.000811046	0.000964437		Compatible	Incompatible		0.000811046	0	0.170009	-0.169045		0.00177548	0.17082	0.000811046	0.000811046		0.322445	0.173506	0.0294583	0.0277159		0.0163081	0.0265337	0.00105375	0.00117276		0.0010053	0.0010053	0.0010053	0.0010053	0.0010053	0.899995
IA(9)HQN	Ottg prox	30268.4	3278.19	10214.6	271.595	3.45541e-05		PAHQN	Ottg prox	14380.5	482.955	3904.05	266.829	1.67596e-10		0.136195	0.267384	0.052054	0.139686		Compatible	Compatible		0.052054	0	0.0841409	0.0555453		0.19174	0.136195	0.052054	0.052054		0.181231	0.177567	0.0424076	0.0340977		0.00809918	0.00572579	0.00118496	0.00154424		0.651293	0.0010053	0.0010053	0.0010053	0.0010053	0.0746421
IA(5)TAN	Otta prox	43207.1	2593.37	4954.73	238.567	4.05596e-07		PATAN	Otta prox	43771.6	2458.86	9643.95	826.209	8.06785e-08		0.0660631	0.510032	0.128586	0.455035		Compatible	Compatible		0.0660631	0.062523	0	0.447509		0.576095	0.0660631	0.128586	0.0660631		0.359403	0.182462	0.188878	0.141178		0.0436626	0.0192693	0.0197342	0.0264139		0.0010053	0.0010053	0.0010053	0.899995	0.143839	0.0745504
IA(6)GKR	Ogac prox	51953.6	5470.72	21113.1	2012.87	1.49736e-05		PAFKR	Ogac prox	51064.8	2596.53	12080.4	880.049	4.83112e-08		0.281507	0.411207	0.161072	0.519792		Compatible	Compatible		0.161072	0	0.120435	0.399357		0.680864	0.281507	0.161072	0.161072		0.773351	0.329434	0.209708	0.17285		0.126693	0.0571295	0.0399638	0.0232151		0.0010053	0.0010053	0.0010053	0.0768324	0.0144889	0.842439
IA(6)HTK	Octt prox	30063.3	2752.04	13757.3	535.337	2.87059e-05		PAHTK	Octt prox	33787.2	2077.49	13557.1	760.767	5.19388e-07		0.183431	0.217413	0.180762	0.269734		Compatible	Compatible		0.180762	0	0.00266903	0.217413		0.400844	0.183431	0.180762	0.180762		0.464267	0.294099	0.346882	0.286605		0.087531	0.0289545	0.108659	0.0290669		0.007125	0.0818915	0.0049362	0.65045	0.899995	0.561547
IA(6)KSL	Oagg prox	19767.1	193.51	5475.56	211.35	1.04663e-16		PAKSL	Oagg prox	20474.2	427.149	2688.09	63.8759	1.37054e-09		0.0730075	0.190553	0.0358412	0.237149		Compatible	Compatible		0.0358412	0	0.0371664	0.190553		0.263561	0.0730075	0.0358412	0.0358412		0.193998	0.0782905	0.0206243	0.0232008		0.009807	0.00307671	0.00036887	0.000906802		0.0010053	0.0010053	0.0010053	0.0010053	0.0010053	0.846074
IA(9)YQR	Osym prox	55010.6	2233.78	16699.1	1226.55	1.08633e-09		PAYQR	Osym prox	15910.3	1385.75	3049.18	736.042	1.42276e-07		0.222655	0.51082	0.0406558	0.171482		Compatible	Incompatible		0.0406558	0	0.181999	-0.0105171		0.212138	0.222655	0.0406558	0.0406558		0.124912	0.148078	0.0466363	0.0359798		0.0130888	0.0139144	0.00329112	0.00495655		0.0077696	0.0010053	0.0010053	0.0010053	0.0010053	0.358069
IA(5)YQR	O1 prox	16196.8	300.669	2830.42	89.8636	1.30568e-10		SAYQR	O1 prox	11922.7	235.683	2953.24	99.5034	3.24472e-11		0.0377389	0.178218	0.0393765	0.119593		Compatible	Compatible		0.0377389	0.00163756	0	0.119593		0.158969	0.0377389	0.0393765	0.0377389		0.230874	0.0764109	0.0640589	0.0659032		0.00426532	0.000619405	0.00331163	0.00201898		0.0010053	0.0010053	0.0010053	0.0010053	0.0010053	0.727831
IA(6)NAR	Ogta prox	39389.1	2762.05	12811.5	747.708	1.2998e-06		SANAR	Ogta prox	29813	1389.42	30433.7	1505.63	0.513582
IA(9)HQN	Ottg prox	30268.4	3278.19	10214.6	271.595	3.45541e-05		SAHQN	Ottg prox	23143	649.106	10981.2	192.55	2.15383e-08		0.136195	0.267384	0.146416	0.162156		Compatible	Compatible		0.136195	0.0102215	0	0.162156		0.308573	0.136195	0.146416	0.136195		0.328743	0.204047	0.204154	0.175869		0.00729202	0.00696586	0.00892271	0.0114277		0.0010053	0.0010053	0.0010053	0.0010053	0.664259	0.0010053
IA(5)TAN	Otta prox	43207.1	2593.37	4954.73	238.567	4.05596e-07		SATAN	Otta prox	38690	3886.67	31924.3	3127.29	0.0132568
IA(6)GKR	Ogac prox	51953.6	5470.72	21113.1	2012.87	1.49736e-05		SAGKR	Ogac prox	46971	3846.99	39200.3	6511.55	0.0502394
IA(6)HTK	Octt prox	30063.3	2752.04	13757.3	535.337	2.87059e-05		SAHTK	Octt prox	57189.6	5007.69	61854.6	6804.61	0.247597
IA(6)KSL	Oagg prox	19767.1	193.51	5475.56	211.35	1.04663e-16		SAKSL	Oagg prox	23667.7	834.12	17027	1060.81	1.04576e-06		0.0730075	0.190553	0.227027	0.0885427		Compatible	Compatible		0.0730075	0.154019	0	0.0365338		0.263561	0.0730075	0.227027	0.0730075		0.274487	0.0857898	0.232895	0.0809344		0.00393685	0.00213872	0.0122815	0.0040295		0.0010053	0.0010053	0.0010053	0.0010053	0.664259	0.0010053
IA(9)YQR	Osym prox	55010.6	2233.78	16699.1	1226.55	1.08633e-09		SAYQR	Osym prox	40476	3196.17	11037.1	413.52	3.84838e-06		0.222655	0.51082	0.147162	0.392518		Compatible	Compatible		0.147162	0	0.0754933	0.317025		0.53968	0.222655	0.147162	0.147162		0.499709	0.413396	0.222481	0.315202		0.0394872	0.0331039	0.0161155	0.0431297		0.0040542	0.0010053	0.0010053	0.0010053	0.0011756	0.0020806
IA(5)YQR	O1 prox	16196.8	300.669	2830.42	89.8636	1.30568e-10		FA(1)YQR	O1 prox	13627.8	828.654	5092.39	136.976	1.82532e-06		0.0377389	0.178218	0.0678986	0.113806		Compatible	Compatible		0.0377389	0.0301597	0	0.113806		0.181704	0.0377389	0.0678986	0.0377389		0.224888	0.0483738	0.0909934	0.0565705		0.0117461	0.00335951	0.00723773	0.0032794		0.0010053	0.0010053	0.0010053	0.0010053	0.312347	0.0010053
IA(6)NAR	Ogta prox	39389.1	2762.05	12811.5	747.708	1.2998e-06		FA(2)NAR	Ogta prox	41717.5	4470.12	23570.3	1082.69	0.00017423		0.17082	0.354368	0.314271	0.241963		Compatible	Compatible		0.17082	0.14345	0	0.210918		0.525189	0.17082	0.314271	0.17082		0.359534	0.1278	0.331828	0.109432		0.0160469	0.0101501	0.0208282	0.00680853		0.0010053	0.0314603	0.0010053	0.0010053	0.220067	0.0010053
IA(9)HQN	Ottg prox	30268.4	3278.19	10214.6	271.595	3.45541e-05		FA(2)HQN	Ottg prox	52462.3	6983.36	9808.85	1169.55	2.73102e-05		0.136195	0.267384	0.130785	0.568713		Compatible	Compatible		0.130785	0	0.00541028	0.267384		0.403579	0.136195	0.130785	0.130785		0.444222	0.21199	0.133848	0.0932287		0.02239	0.010892	0.00447473	0.00335439		0.0010053	0.0063295	0.0010053	0.0010053	0.0341597	0.0010053
IA(5)TAN	Otta prox	43207.1	2593.37	4954.73	238.567	4.05596e-07		FA(2)TAN	Otta prox	32478.5	1975	24991.3	1745.71	8.91058e-05		0.0660631	0.510032	0.333218	0.0998288		Compatible	Compatible		0.0660631	0.267155	0	0.0998288		0.433047	0.0660631	0.333218	0.0660631		0.629647	0.111032	0.346299	0.0583168		0.058082	0.0472479	0.0371511	0.00567543		0.0010053	0.0010053	0.0010053	0.0010053	0.224975	0.0010053
IA(6)GKR	Ogac prox	51953.6	5470.72	21113.1	2012.87	1.49736e-05		FA(2)GKR	Ogac prox	43058.4	961.023	30925	906.288	1.73807e-09		0.281507	0.411207	0.412333	0.161779		Compatible	Compatible		0.281507	0.130826	0	0.161779		0.574112	0.281507	0.412333	0.281507		0.661993	0.29903	0.542359	0.232466		0.05235	0.0252607	0.0381738	0.0173998		0.0010053	0.0010053	0.0010053	0.0010053	0.0376487	0.0010053
IA(6)HTK	Octt prox	30063.3	2752.04	13757.3	535.337	2.87059e-05		FA(2)HTK	Octt prox	39556.4	1234.05	28219.5	1090.07	3.24507e-08		0.183431	0.217413	0.37626	0.151159		Compatible	Compatible		0.183431	0.192829	0	0.0245836		0.400844	0.183431	0.37626	0.183431		0.541178	0.408396	0.445897	0.288145		0.0636112	0.0209782	0.0133303	0.0100086		0.0010053	0.0015731	0.0010053	0.341094	0.0010053	0.0010053
IA(6)KSL	Oagg prox	19767.1	193.51	5475.56	211.35	1.04663e-16		FA(2)KSL	Oagg prox	27745.7	474.078	15752.5	272.648	3.46252e-11		0.0730075	0.190553	0.210034	0.159909		Compatible	Compatible		0.0730075	0.137026	0	0.053527		0.263561	0.0730075	0.210034	0.0730075		0.332324	0.0929496	0.214992	0.0697165		0.0178852	0.006652	0.0103982	0.00213811		0.0010053	0.0010053	0.0010053	0.0010053	0.0150146	0.0010053
IA(9)YQR	Osym prox	55010.6	2233.78	16699.1	1226.55	1.08633e-09		FA(1)YQR	Osym prox	29078	3187.05	6363.97	1058.09	4.64424e-06		0.222655	0.51082	0.0848529	0.302854		Compatible	Compatible		0.0848529	0	0.137802	0.165052		0.387707	0.222655	0.0848529	0.0848529		0.203003	0.178463	0.0556304	0.0487619		0.016252	0.0362734	0.00264133	0.00193917		0.241463	0.0010053	0.0010053	0.0010053	0.0010053	0.899995
RA(2)YQR	O1 prox	13036	905.462	2867.88	57.8055	1.73965e-06		PAYQR	O1 prox	17721.2	326.013	1994.66	49.391	6.23976e-10		0.0382384	0.135575	0.0265955	0.209687		Compatible	Compatible		0.0265955	0	0.011643	0.135575		0.173813	0.0382384	0.0265955	0.0265955		0.218345	0.0707425	0.034443	0.0322135		0.00813958	0.00209511	0.00352498	0.000539583		0.0010053	0.0010053	0.0010053	0.0010053	0.0010053	0.855316
RA(3)NAR	Ogta prox	29235.5	1381.87	4117.05	208.695	1.02432e-07		PALAR	Ogta prox	133.161	1.13053	60.8285	2.21382	1.57697e-11		0.054894	0.334912	0.000811046	0.000964437		Compatible	Incompatible		0.000811046	0	0.0540829	-0.0531185		0.00177548	0.054894	0.000811046	0.000811046		0.345414	0.143562	0.0424794	0.0328794		0.00747654	0.00620677	0.0016681	0.000495908		0.0010053	0.0010053	0.0010053	0.0010053	0.0010053	0.0280849
RA(3)HQN	Ottg prox	32328.2	1609.63	7621.65	426.331	9.69946e-08		PAHQN	Ottg prox	14380.5	482.955	3904.05	266.829	1.67596e-10		0.101622	0.32942	0.052054	0.139686		Compatible	Compatible		0.052054	0	0.049568	0.0901182		0.19174	0.101622	0.052054	0.052054		0.202177	0.214491	0.0466527	0.0429261		0.0131394	0.00930135	0.00455293	0.00253466		0.131176	0.0010053	0.0010053	0.0010053	0.0010053	0.896642
RA(3)TAN	Otta prox	43731.5	3441.8	24349.3	2081.49	1.63871e-05		PATAN	Otta prox	43771.6	2458.86	9643.95	826.209	8.06785e-08		0.324658	0.258428	0.128586	0.455035		Compatible	Compatible		0.128586	0	0.196072	0.258428		0.583086	0.324658	0.128586	0.128586		0.402461	0.209056	0.0579911	0.0612831		0.00753835	0.00557469	0.00286116	0.00166144		0.0010053	0.0010053	0.0010053	0.0010053	0.0010053	0.705341
RA(2)GKR	Ogac prox	61543.5	5927.34	7629.87	838.85	3.90257e-06		PAFKR	Ogac prox	51064.8	2596.53	12080.4	880.049	4.83112e-08		0.101732	0.718848	0.161072	0.519792		Compatible	Compatible		0.101732	0.0593406	0	0.519792		0.680864	0.101732	0.161072	0.101732		0.685453	0.272569	0.20023	0.110365		0.0615339	0.0212181	0.0146314	0.0054143		0.0010053	0.0010053	0.0010053	0.0133612	0.0010053	0.0020698
RA(1)HTK	Octt prox	31134.6	896.377	14299.3	188.575	5.38121e-08		PAHTK	Octt prox	33787.2	2077.49	13557.1	760.767	5.19388e-07		0.190657	0.22447	0.180762	0.269734		Compatible	Compatible		0.180762	0	0.00989556	0.22447		0.415127	0.190657	0.180762	0.180762		0.683773	0.463083	0.53088	0.276562		0.0628462	0.0376239	0.0521451	0.0217757		0.0010053	0.0010053	0.0010053	0.127342	0.0010053	0.0010053
RA(3)KSL	Oagg prox	25610.7	691.07	5615.07	235.091	8.56502e-10		PAKSL	Oagg prox	20474.2	427.149	2688.09	63.8759	1.37054e-09		0.0748676	0.266609	0.0358412	0.237149		Compatible	Compatible		0.0358412	0	0.0390265	0.198122		0.27299	0.0748676	0.0358412	0.0358412		0.233722	0.10575	0.0422924	0.0389401		0.0161998	0.00833774	0.00322695	0.0014729		0.0010053	0.0010053	0.0010053	0.0010053	0.0010053	0.899995
RA(2)YQR	Osym prox	32823.3	2961.14	4454.68	314.436	0.000241387		PAYQR	Osym prox	15910.3	1385.75	3049.18	736.042	1.42276e-07		0.0593958	0.378248	0.0406558	0.171482		Compatible	Compatible		0.0406558	0	0.01874	0.152742		0.212138	0.0593958	0.0406558	0.0406558		0.214908	0.121118	0.0524803	0.0342978		0.0157908	0.0116155	0.00975399	0.00215792		0.0010053	0.0010053	0.0010053	0.0010053	0.0010053	0.0726647
RA(2)YQR	O1 prox	13036	905.462	2867.88	57.8055	1.73965e-06		SAYQR	O1 prox	11922.7	235.683	2953.24	99.5034	3.24472e-11		0.0382384	0.135575	0.0393765	0.119593		Compatible	Compatible		0.0382384	0.00113804	0	0.119593		0.158969	0.0382384	0.0393765	0.0382384		0.202255	0.0517072	0.057838	0.042027		0.0101817	0.00217847	0.00129558	0.00246033		0.0010053	0.0010053	0.0010053	0.303097	0.0459373	0.0010053
RA(3)NAR	Ogta prox	29235.5	1381.87	4117.05	208.695	1.02432e-07		SANAR	Ogta prox	29813	1389.42	30433.7	1505.63	0.513582
RA(3)HQN	Ottg prox	32328.2	1609.63	7621.65	426.331	9.69946e-08		SAHQN	Ottg prox	23143	649.106	10981.2	192.55	2.15383e-08		0.101622	0.32942	0.146416	0.162156		Compatible	Compatible		0.101622	0.0447944	0	0.162156		0.308573	0.101622	0.146416	0.101622		0.346994	0.0999248	0.212862	0.0877295		0.0163769	0.00499473	0.00621768	0.00483027		0.0010053	0.0010053	0.0010053	0.0010053	0.20491	0.0010053
RA(3)TAN	Otta prox	43731.5	3441.8	24349.3	2081.49	1.63871e-05		SATAN	Otta prox	38690	3886.67	31924.3	3127.29	0.0132568
RA(2)GKR	Ogac prox	61543.5	5927.34	7629.87	838.85	3.90257e-06		SAGKR	Ogac prox	46971	3846.99	39200.3	6511.55	0.0502394
RA(1)HTK	Octt prox	31134.6	896.377	14299.3	188.575	5.38121e-08		SAHTK	Octt prox	57189.6	5007.69	61854.6	6804.61	0.247597
RA(3)KSL	Oagg prox	25610.7	691.07	5615.07	235.091	8.56502e-10		SAKSL	Oagg prox	23667.7	834.12	17027	1060.81	1.04576e-06		0.0748676	0.266609	0.227027	0.0885427		Compatible	Compatible		0.0748676	0.152159	0	0.0885427		0.31557	0.0748676	0.227027	0.0748676		0.33707	0.0904348	0.265696	0.0838069		0.0140836	0.0037985	0.00957613	0.00439091		0.0010053	0.0010053	0.0010053	0.0010053	0.641093	0.0010053
RA(2)YQR	Osym prox	32823.3	2961.14	4454.68	314.436	0.000241387		SAYQR	Osym prox	40476	3196.17	11037.1	413.52	3.84838e-06		0.0593958	0.378248	0.147162	0.392518		Compatible	Compatible		0.0593958	0.0877658	0	0.290482		0.437644	0.0593958	0.147162	0.0593958		0.284325	0.0421409	0.094852	0.0383427		0.00955166	0.00186363	0.00291529	0.00142894		0.0010053	0.0010053	0.0010053	0.0010053	0.637852	0.0010053
RA(2)YQR	O1 prox	13036	905.462	2867.88	57.8055	1.73965e-06		FA(1)YQR	O1 prox	13627.8	828.654	5092.39	136.976	1.82532e-06		0.0382384	0.135575	0.0678986	0.113806		Compatible	Compatible		0.0382384	0.0296602	0	0.105914		0.173813	0.0382384	0.0678986	0.0382384		0.228504	0.064621	0.0972333	0.0629741		0.0107558	0.00225859	0.00608077	0.00109786		0.0010053	0.0010053	0.0010053	0.0010053	0.899995	0.0010053
RA(3)NAR	Ogta prox	29235.5	1381.87	4117.05	208.695	1.02432e-07		FA(2)NAR	Ogta prox	41717.5	4470.12	23570.3	1082.69	0.00017423		0.054894	0.334912	0.314271	0.241963		Compatible	Compatible		0.054894	0.259377	0	0.0755353		0.389806	0.054894	0.314271	0.054894		0.427986	0.0862451	0.369818	0.0741733		0.00978784	0.00470349	0.0118775	0.00294829		0.0010053	0.0010053	0.0010053	0.0010053	0.123986	0.0010053
RA(3)HQN	Ottg prox	32328.2	1609.63	7621.65	426.331	9.69946e-08		FA(2)HQN	Ottg prox	52462.3	6983.36	9808.85	1169.55	2.73102e-05		0.101622	0.32942	0.130785	0.568713		Compatible	Compatible		0.101622	0.0291626	0	0.300258		0.431042	0.101622	0.130785	0.101622		0.424458	0.121191	0.118975	0.0927152		0.0115858	0.00542442	0.0031749	0.00513049		0.0010053	0.0010053	0.0010053	0.899995	0.0010053	0.0010053
RA(3)TAN	Otta prox	43731.5	3441.8	24349.3	2081.49	1.63871e-05		FA(2)TAN	Otta prox	32478.5	1975	24991.3	1745.71	8.91058e-05		0.324658	0.258428	0.333218	0.0998288		Compatible	Compatible		0.324658	0.00856007	0	0.0998288		0.433047	0.324658	0.333218	0.324658		0.365202	0.16455	0.224236	0.130144		0.0140865	0.0112346	0.00784905	0.00820351		0.0010053	0.0010053	0.0010053	0.0010053	0.0010053	0.0010053
RA(2)GKR	Ogac prox	61543.5	5927.34	7629.87	838.85	3.90257e-06		FA(2)GKR	Ogac prox	43058.4	961.023	30925	906.288	1.73807e-09		0.101732	0.718848	0.412333	0.161779		Compatible	Compatible		0.101732	0.310602	0	0.161779		0.574112	0.101732	0.412333	0.101732		0.738898	0.184143	0.627265	0.133992		0.0271652	0.0157261	0.0531337	0.0135353		0.0010053	0.0010053	0.0010053	0.0010053	0.088679	0.0010053
RA(1)HTK	Octt prox	31134.6	896.377	14299.3	188.575	5.38121e-08		FA(2)HTK	Octt prox	39556.4	1234.05	28219.5	1090.07	3.24507e-08		0.190657	0.22447	0.37626	0.151159		Compatible	Compatible		0.190657	0.185603	0	0.0388674		0.415127	0.190657	0.37626	0.190657		0.684396	0.480609	0.490356	0.306745		0.0467601	0.056145	0.0311736	0.015393		0.0010053	0.0010053	0.0010053	0.899995	0.0010053	0.0010053
RA(3)KSL	Oagg prox	25610.7	691.07	5615.07	235.091	8.56502e-10		FA(2)KSL	Oagg prox	27745.7	474.078	15752.5	272.648	3.46252e-11		0.0748676	0.266609	0.210034	0.159909		Compatible	Compatible		0.0748676	0.135166	0	0.131443		0.341476	0.0748676	0.210034	0.0748676		0.393705	0.0939556	0.250159	0.0789292		0.00991352	0.00381228	0.01133	0.00400388		0.0010053	0.0010053	0.0010053	0.0010053	0.0356188	0.0010053
RA(2)YQR	Osym prox	32823.3	2961.14	4454.68	314.436	0.000241387		FA(1)YQR	Osym prox	29078	3187.05	6363.97	1058.09	4.64424e-06		0.0593958	0.378248	0.0848529	0.302854		Compatible	Compatible		0.0593958	0.0254571	0	0.302854		0.387707	0.0593958	0.0848529	0.0593958		0.154847	0.0449365	0.0467091	0.0364231		0.00457488	0.00283085	0.00167747	0.00109521		0.0010053	0.0010053	0.0010053	0.899995	0.0016012	0.0016012
PAYQR	O1 prox	17721.2	326.013	1994.66	49.391	6.23976e-10		SAYQR	O1 prox	11922.7	235.683	2953.24	99.5034	3.24472e-11		0.0265955	0.209687	0.0393765	0.119593		Compatible	Compatible		0.0265955	0.012781	0	0.119593		0.158969	0.0265955	0.0393765	0.0265955		0.206996	0.0307463	0.0836972	0.0302994		0.00779989	0.000677693	0.00160995	0.000440669		0.0010053	0.0010053	0.0010053	0.0010053	0.899995	0.0010053
PALAR	Ogta prox	133.161	1.13053	60.8285	2.21382	1.57697e-11		SANAR	Ogta prox	29813	1389.42	30433.7	1505.63	0.513582
PAHQN	Ottg prox	14380.5	482.955	3904.05	266.829	1.67596e-10		SAHQN	Ottg prox	23143	649.106	10981.2	192.55	2.15383e-08		0.052054	0.139686	0.146416	0.162156		Compatible	Compatible		0.052054	0.0943624	0	0.0453238		0.19174	0.052054	0.146416	0.052054		0.154961	0.0255472	0.124063	0.0232793		0.0101274	0.0015967	0.004828	0.00107666		0.0010053	0.0010053	0.0010053	0.0010053	0.899995	0.0010053
PATAN	Otta prox	43771.6	2458.86	9643.95	826.209	8.06785e-08		SATAN	Otta prox	38690	3886.67	31924.3	3127.29	0.0132568
PAFKR	Ogac prox	51064.8	2596.53	12080.4	880.049	4.83112e-08		SAGKR	Ogac prox	46971	3846.99	39200.3	6511.55	0.0502394
PAHTK	Octt prox	33787.2	2077.49	13557.1	760.767	5.19388e-07		SAHTK	Octt prox	57189.6	5007.69	61854.6	6804.61	0.247597
PAKSL	Oagg prox	20474.2	427.149	2688.09	63.8759	1.37054e-09		SAKSL	Oagg prox	23667.7	834.12	17027	1060.81	1.04576e-06		0.0358412	0.237149	0.227027	0.0885427		Compatible	Compatible		0.0358412	0.191186	0	0.0459627		0.27299	0.0358412	0.227027	0.0358412		0.240825	0.0291902	0.199883	0.0261359		0.00703702	0.00128739	0.0049481	0.000763692		0.0010053	0.0010053	0.0010053	0.0010053	0.673128	0.0010053
PAYQR	Osym prox	15910.3	1385.75	3049.18	736.042	1.42276e-07		SAYQR	Osym prox	40476	3196.17	11037.1	413.52	3.84838e-06		0.0406558	0.171482	0.147162	0.392518		Compatible	Compatible		0.0406558	0.106506	0	0.0649762		0.212138	0.0406558	0.147162	0.0406558		0.154328	0.0429381	0.11871	0.0390505		0.00567161	0.00721218	0.00668393	0.0024118		0.0010053	0.0010053	0.0010053	0.0010053	0.698644	0.0010053
PAYQR	O1 prox	17721.2	326.013	1994.66	49.391	6.23976e-10		FA(1)YQR	O1 prox	13627.8	828.654	5092.39	136.976	1.82532e-06		0.0265955	0.209687	0.0678986	0.113806		Compatible	Compatible		0.0265955	0.0413031	0	0.113806		0.181704	0.0265955	0.0678986	0.0265955		0.162712	0.0423305	0.0964168	0.0399307		0.00677544	0.00215161	0.00471892	0.000906172		0.0010053	0.0010053	0.0010053	0.0010053	0.79409	0.0010053
PALAR	Ogta prox	133.161	1.13053	60.8285	2.21382	1.57697e-11		FA(2)NAR	Ogta prox	41717.5	4470.12	23570.3	1082.69	0.00017423		0.000811046	0.000964437	0.314271	0.241963		Incompatible	Compatible		0.000811046	0.31346	0	-0.312495		0.00177548	0.000811046	0.314271	0.000811046		0.398895	0.0561527	0.354677	0.0540379		0.0150899	0.000984207	0.0103675	0.0016676		0.0010053	0.0010053	0.0010053	0.0010053	0.899995	0.0010053
PAHQN	Ottg prox	14380.5	482.955	3904.05	266.829	1.67596e-10		FA(2)HQN	Ottg prox	52462.3	6983.36	9808.85	1169.55	2.73102e-05		0.052054	0.139686	0.130785	0.568713		Compatible	Compatible		0.052054	0.0787306	0	0.0609556		0.19174	0.052054	0.130785	0.052054		0.19236	0.0364895	0.125855	0.0276211		0.00971776	0.00276839	0.00730257	0.00135166		0.0010053	0.0010053	0.0010053	0.0010053	0.147575	0.0010053
PATAN	Otta prox	43771.6	2458.86	9643.95	826.209	8.06785e-08		FA(2)TAN	Otta prox	32478.5	1975	24991.3	1745.71	8.91058e-05		0.128586	0.455035	0.333218	0.0998288		Compatible	Compatible		0.128586	0.204632	0	0.0998288		0.433047	0.128586	0.333218	0.128586		0.472314	0.159221	0.374575	0.17652		0.044889	0.0181756	0.0338778	0.0225379		0.0010053	0.0010053	0.0010053	0.0010053	0.804753	0.0010053
PAFKR	Ogac prox	51064.8	2596.53	12080.4	880.049	4.83112e-08		FA(2)GKR	Ogac prox	43058.4	961.023	30925	906.288	1.73807e-09		0.161072	0.519792	0.412333	0.161779		Compatible	Compatible		0.161072	0.251261	0	0.161779		0.574112	0.161072	0.412333	0.161072		0.643464	0.182692	0.470532	0.203645		0.0449758	0.0209244	0.00831386	0.024449		0.0010053	0.0010053	0.0010053	0.0010053	0.630183	0.0010053
PAHTK	Octt prox	33787.2	2077.49	13557.1	760.767	5.19388e-07		FA(2)HTK	Octt prox	39556.4	1234.05	28219.5	1090.07	3.24507e-08		0.180762	0.269734	0.37626	0.151159		Compatible	Compatible		0.180762	0.195498	0	0.0742357		0.450496	0.180762	0.37626	0.180762		0.478261	0.215142	0.385619	0.197924		0.0227326	0.00622471	0.0115673	0.00764221		0.0010053	0.0010053	0.0010053	0.0010053	0.224484	0.0010053
PAKSL	Oagg prox	20474.2	427.149	2688.09	63.8759	1.37054e-09		FA(2)KSL	Oagg prox	27745.7	474.078	15752.5	272.648	3.46252e-11		0.0358412	0.237149	0.210034	0.159909		Compatible	Compatible		0.0358412	0.174193	0	0.0629559		0.27299	0.0358412	0.210034	0.0358412		0.25707	0.0475072	0.246989	0.052697		0.00672668	0.00209875	0.00752948	0.00151289		0.0010053	0.0291128	0.0010053	0.0010053	0.416025	0.0010053
PAYQR	Osym prox	15910.3	1385.75	3049.18	736.042	1.42276e-07		FA(1)YQR	Osym prox	29078	3187.05	6363.97	1058.09	4.64424e-06		0.0406558	0.171482	0.0848529	0.302854		Compatible	Compatible		0.0406558	0.0441972	0	0.127285		0.212138	0.0406558	0.0848529	0.0406558		0.147806	0.0507944	0.0685677	0.060354		0.0133022	0.00943224	0.00552685	0.00635666		0.0010053	0.0010053	0.0010053	0.0288745	0.377262	0.504502
SAYQR	O1 prox	11922.7	235.683	2953.24	99.5034	3.24472e-11		FA(1)YQR	O1 prox	13627.8	828.654	5092.39	136.976	1.82532e-06		0.0393765	0.119593	0.0678986	0.113806		Compatible	Compatible		0.0393765	0.0285221	0	0.0910706		0.158969	0.0393765	0.0678986	0.0393765		0.153264	0.0558979	0.0853798	0.0591557		0.01189	0.00135024	0.00328612	0.00131198		0.0010053	0.0010053	0.0010053	0.0010053	0.826187	0.0010053
SANAR	Ogta prox	29813	1389.42	30433.7	1505.63	0.513582		FA(2)NAR	Ogta prox	41717.5	4470.12	23570.3	1082.69	0.00017423
SAHQN	Ottg prox	23143	649.106	10981.2	192.55	2.15383e-08		FA(2)HQN	Ottg prox	52462.3	6983.36	9808.85	1169.55	2.73102e-05		0.146416	0.162156	0.130785	0.568713		Compatible	Compatible		0.130785	0	0.0156318	0.162156		0.308573	0.146416	0.130785	0.130785		0.342248	0.200401	0.115561	0.0903143		0.014629	0.00929667	0.00132057	0.00281741		0.0010053	0.0010053	0.0010053	0.0010053	0.0010053	0.0010723
SATAN	Otta prox	38690	3886.67	31924.3	3127.29	0.0132568		FA(2)TAN	Otta prox	32478.5	1975	24991.3	1745.71	8.91058e-05
SAGKR	Ogac prox	46971	3846.99	39200.3	6511.55	0.0502394		FA(2)GKR	Ogac prox	43058.4	961.023	30925	906.288	1.73807e-09
SAHTK	Octt prox	57189.6	5007.69	61854.6	6804.61	0.247597		FA(2)HTK	Octt prox	39556.4	1234.05	28219.5	1090.07	3.24507e-08
SAKSL	Oagg prox	23667.7	834.12	17027	1060.81	1.04576e-06		FA(2)KSL	Oagg prox	27745.7	474.078	15752.5	272.648	3.46252e-11		0.227027	0.0885427	0.210034	0.159909		Compatible	Compatible		0.210034	0	0.0169932	0.0885427		0.31557	0.227027	0.210034	0.210034		0.354659	0.265421	0.195176	0.155726		0.00995083	0.0147434	0.00451916	0.0031126		0.0010053	0.0010053	0.0010053	0.0010053	0.0010053	0.0010053
SAYQR	Osym prox	40476	3196.17	11037.1	413.52	3.84838e-06		FA(1)YQR	Osym prox	29078	3187.05	6363.97	1058.09	4.64424e-06		0.147162	0.392518	0.0848529	0.302854		Compatible	Compatible		0.0848529	0	0.0623086	0.240546		0.387707	0.147162	0.0848529	0.0848529		0.162459	0.0891645	0.0641561	0.0519281		0.0132431	0.00853648	0.00328208	0.00181073		0.0010053	0.0010053	0.0010053	0.0010053	0.0010053	0.112061

## Sheet: SEPA NOR core
SISO Variant [XADBD + Operator]		(-) INDUCER		(+) INDUCER		p-value		SISO Variant [YADBD + Operator]		(-) INDUCER		(+) INDUCER		p-value															COND 1: (-) INDUCER X, (-) INDUCER Y	COND 2: (+) INDUCER X, (-) INDUCER Y	COND 3: (-) INDUCER X, (+) INDUCER Y	COND 4: (+) INDUCER X, (+) INDUCER Y		COND 1: (-) INDUCER X, (-) INDUCER Y	COND 2: (+) INDUCER X, (-) INDUCER Y	COND 3: (-) INDUCER X, (+) INDUCER Y	COND 4: (+) INDUCER X, (+) INDUCER Y		COND 1: (-) INDUCER X, (-) INDUCER Y	COND 2: (+) INDUCER X, (-) INDUCER Y	COND 3: (-) INDUCER X, (+) INDUCER Y	COND 4: (+) INDUCER X, (+) INDUCER Y		p-values for one-way ANOVA with post-hoc Tukey-Kramer HSD test
		Mean Fluorescence	Std. Dev. Fluorescence	Mean Fluorescence	Std. Dev. Fluorescence					Mean Fluorescence	Std. Dev. Fluorescence	Mean Fluorescence	Std. Dev. Fluorescence			εX	𝛔X	εY	𝛔Y		Compatibility Test 1	Compatibility Test 2		𝝰_0	𝝰_1	𝝰_2	𝝰_3		Predicted Fluorescence	Predicted Fluorescence	Predicted Fluorescence	Predicted Fluorescence		Measured Fluorescence	Measured Fluorescence	Measured Fluorescence	Measured Fluorescence		Measured Std. Dev.	Measured Std. Dev.	Measured Std. Dev.	Measured Std. Dev.		COND 1 VS COND 2	COND 1 VS COND 3	COND 1 VS COND 4	COND 2 VS COND 3	COND 2 VS COND 4	COND 3 VS COND 4
IA(5)YQR	O1 core	36228.5	502.823	3994.98	180.243	4.34853e-12		RA(2)YQR	O1 core	37187.5	879.497	5197.72	117.852	3.15377e-09		0.0532664	0.42978	0.069303	0.42653		Compatible	Compatible		0.0532664	0.0160366	0	0.413744		0.483047	0.0532664	0.069303	0.0532664		0.597172	0.0576279	0.0590292	0.0356974		0.0301876	0.00297071	0.0029179	0.00139737		0.0010053	0.0010053	0.0010053	0.899995	0.138022	0.105685
IA(6)NAR	Ogta core	16723.1	315.119	1200.15	50.9133	5.05799e-10		RA(3)NAR	Ogta core	35092.7	338.618	1219.16	15.1096	3.13278e-11		0.0160019	0.206973	0.0162554	0.451647		Compatible	Compatible		0.0160019	0.000253462	0	0.206719		0.222975	0.0160019	0.0162554	0.0160019		0.429825	0.119122	0.131424	0.0839487		0.0232076	0.00995915	0.0115188	0.00151094		0.0010053	0.0010053	0.0010053	0.51306	0.0036073	0.0010053
IA(9)HQN	Ottg core	31247.1	1464.25	12324.2	2493.11	4.21244e-07		RA(3)HQN	Ottg core	39498.2	1286.43	2918.26	133.972	1.36232e-08		0.164323	0.252306	0.0389102	0.487732		Compatible	Compatible		0.0389102	0	0.125412	0.252306		0.416628	0.164323	0.0389102	0.0389102		0.635956	0.130632	0.0368279	0.0265923		0.0292701	0.00939386	0.0021956	0.00108515		0.0010053	0.0010053	0.0010053	0.0010053	0.0010053	0.703959
IA(5)TAN	Otta core	21007.3	678.572	3649.02	142.982	1.00158e-08		RA(3)TAN	Otta core	27375.1	1283.06	2727.19	119.968	1.05618e-07		0.0486536	0.231444	0.0363625	0.328638		Compatible	Compatible		0.0363625	0	0.0122911	0.231444		0.280098	0.0486536	0.0363625	0.0363625		0.420966	0.0729647	0.0351758	0.0278313		0.0255689	0.00506126	0.00203022	0.00130505		0.0010053	0.0010053	0.0010053	0.0010053	0.0010053	0.792541
IA(6)GKR	Ogac core	41496.4	5436.54	12709.1	2544.23	1.22936e-05		RA(2)GKR	Ogac core	27555.7	734.916	2116.97	108.819	3.64067e-09		0.169455	0.383831	0.0282263	0.339183		Compatible	Compatible		0.0282263	0	0.141229	0.197954		0.367409	0.169455	0.0282263	0.0282263		0.390678	0.101379	0.0408322	0.0339879		0.021851	0.00582037	0.00164245	0.00180769		0.0010053	0.0010053	0.0010053	0.0010053	0.0010053	0.757427
IA(6)HTK	Octt core	15602	990.439	8494.99	845.683	3.14518e-07		RA(1)HTK	Octt core	34364.6	672.075	9166.68	82.7764	2.92499e-09		0.113267	0.0947606	0.122222	0.335973		Compatible	Compatible		0.113267	0.00895588	0	0.0858047		0.208027	0.113267	0.122222	0.113267		0.324917	0.144776	0.0756197	0.0695525		0.0132014	0.0101096	0.00496676	0.00300981		0.0010053	0.0010053	0.0010053	0.0010053	0.0010053	0.682286
IA(6)KSL	Oagg core	20980.6	283.377	4714.97	273.045	5.60182e-16		RA(3)KSL	Oagg core	45568.4	804.419	4286.73	94.7068	6.06195e-10		0.0628662	0.216875	0.0571564	0.550422		Compatible	Compatible		0.0571564	0	0.00570983	0.216875		0.279742	0.0628662	0.0571564	0.0571564		0.413912	0.073669	0.0767398	0.0426963		0.024121	0.00360118	0.0042595	0.00100187		0.0010053	0.0010053	0.0010053	0.899995	0.004027	0.0016493
IA(9)YQR	Osym core	49788.9	449.183	4456.79	248.493	1.04438e-15		RA(2)YQR	Osym core	12502.7	824.391	718.09	18.1715	5.57439e-07		0.0594238	0.604428	0.00957453	0.157128		Compatible	Compatible		0.00957453	0	0.0498493	0.107279		0.166703	0.0594238	0.00957453	0.00957453		0.349635	0.0351006	0.0124339	0.010515		0.0124702	0.00269752	0.000120822	0.000682578		0.0010053	0.0010053	0.0010053	0.0010053	0.0010053	0.899995
IA(5)YQR	O1 core	36228.5	502.823	3994.98	180.243	4.34853e-12		PAYQR	O1 core	36348.6	692.526	2138.13	21.3387	1.11821e-09		0.0532664	0.42978	0.0285084	0.45614		Compatible	Compatible		0.0285084	0	0.024758	0.42978		0.483047	0.0532664	0.0285084	0.0285084		0.426235	0.0545123	0.0312348	0.0254985		0.00761952	0.00359691	0.00162155	0.000613527		0.0010053	0.0010053	0.0010053	0.0010053	0.0010053	0.184401
IA(6)NAR	Ogta core	16723.1	315.119	1200.15	50.9133	5.05799e-10		PALAR	Ogta core	18544.4	631.451	780.478	29.5518	1.81236e-08		0.0160019	0.206973	0.0104064	0.236853		Compatible	Compatible		0.0104064	0	0.00559557	0.206973		0.222975	0.0160019	0.0104064	0.0104064		0.171706	0.0167337	0.00739448	0.00523421		0.00367353	0.000521862	0.000246879	0.000252756		0.0010053	0.0010053	0.0010053	0.0010053	0.0010053	0.288044
IA(9)HQN	Ottg core	31247.1	1464.25	12324.2	2493.11	4.21244e-07		PAHQN	Ottg core	6900.4	266.511	344.372	14.189	3.49477e-08		0.164323	0.252306	0.00459162	0.0874137		Compatible	Incompatible		0.00459162	0	0.159731	-0.0723172		0.0920054	0.164323	0.00459162	0.00459162		0.0771751	0.0515024	0.0492534	0.0446171		0.00272747	0.00211658	0.00255817	0.00158514		0.0010053	0.0010053	0.0010053	0.427942	0.0010053	0.0214341
IA(5)TAN	Otta core	21007.3	678.572	3649.02	142.982	1.00158e-08		PATAN	Otta core	16265.9	569.53	888.738	42.6684	2.03539e-08		0.0486536	0.231444	0.0118498	0.205029		Compatible	Compatible		0.0118498	0	0.0368038	0.168225		0.216879	0.0486536	0.0118498	0.0118498		0.166377	0.0531951	0.00902893	0.00899881		0.00435023	0.00148887	0.000415744	0.000318313		0.0010053	0.0010053	0.0010053	0.0010053	0.0010053	0.899995
IA(6)GKR	Ogac core	41496.4	5436.54	12709.1	2544.23	1.22936e-05		PAFKR	Ogac core	33764.2	586.145	3046	772.939	4.73213e-14		0.169455	0.383831	0.0406133	0.409576		Compatible	Compatible		0.0406133	0	0.128842	0.280734		0.450189	0.169455	0.0406133	0.0406133		0.362894	0.0971429	0.0185234	0.0153948		0.00544897	0.00554552	0.000604719	0.000575809		0.0010053	0.0010053	0.0010053	0.0010053	0.0010053	0.586291
IA(6)HTK	Octt core	15602	990.439	8494.99	845.683	3.14518e-07		PAHTK	Octt core	42707.4	1841.03	8091.81	168.796	1.18673e-07		0.113267	0.0947606	0.107891	0.461541		Compatible	Compatible		0.107891	0	0.00537576	0.0947606		0.208027	0.113267	0.107891	0.107891		0.447023	0.267649	0.0889026	0.0756351		0.0141783	0.0118537	0.00199882	0.00183183		0.0010053	0.0010053	0.0010053	0.0010053	0.0010053	0.144989
IA(6)KSL	Oagg core	20980.6	283.377	4714.97	273.045	5.60182e-16		PAKSL	Oagg core	28629.5	956.738	1229.06	30.977	1.70865e-08		0.0628662	0.216875	0.0163875	0.365339		Compatible	Compatible		0.0163875	0	0.0464788	0.216875		0.279742	0.0628662	0.0163875	0.0163875		0.260818	0.0677599	0.0126269	0.0109829		0.00365342	0.00284131	0.000602492	0.000290717		0.0010053	0.0010053	0.0010053	0.0010053	0.0010053	0.670044
IA(9)YQR	Osym core	49788.9	449.183	4456.79	248.493	1.04438e-15		PAYQR	Osym core	2960.93	78.2088	490.848	35.2476	6.56344e-11		0.0594238	0.604428	0.00654464	0.0329344		Compatible	Incompatible		0.00654464	0	0.0528792	-0.0199448		0.039479	0.0594238	0.00654464	0.00654464		0.0356102	0.0236039	0.0189362	0.0166799		0.00153526	0.00109923	0.0018041	0.000293108		0.0010053	0.0010053	0.0010053	0.0010053	0.0010053	0.0593077
IA(5)YQR	O1 core	36228.5	502.823	3994.98	180.243	4.34853e-12		SAYQR	O1 core	19868.9	132.334	3839.07	30.8324	1.42559e-12		0.0532664	0.42978	0.0511876	0.213732		Compatible	Compatible		0.0511876	0	0.0020788	0.211653		0.264919	0.0532664	0.0511876	0.0511876		0.432592	0.125384	0.0915402	0.113879		0.004444	0.0027584	0.00153554	0.00164945		0.0010053	0.0010053	0.0010053	0.0010053	0.0010053	0.0010053
IA(6)NAR	Ogta core	16723.1	315.119	1200.15	50.9133	5.05799e-10		SANAR	Ogta core	16031	160.2	11243.5	157.683	4.04077e-13		0.0160019	0.206973	0.149913	0.0638343		Compatible	Compatible		0.0160019	0.133911	0	0.0638343		0.213747	0.0160019	0.149913	0.0160019		0.285614	0.0204063	0.198483	0.0240556		0.0130049	0.000911175	0.00640904	0.000775767		0.0010053	0.0010053	0.0010053	0.0010053	0.84382	0.0010053
IA(9)HQN	Ottg core	31247.1	1464.25	12324.2	2493.11	4.21244e-07		SAHQN	Ottg core	7232.54	193.776	1500.07	46.9387	3.13009e-09		0.164323	0.252306	0.0200009	0.076433		Compatible	Incompatible		0.0200009	0	0.144322	-0.0678887		0.0964339	0.164323	0.0200009	0.0200009		0.178226	0.0902834	0.0338602	0.058685		0.00244106	0.00237158	0.000833857	0.00164618		0.0010053	0.0010053	0.0010053	0.0010053	0.0010053	0.0010053
IA(5)TAN	Otta core	21007.3	678.572	3649.02	142.982	1.00158e-08		SATAN	Otta core	7328.55	284.055	2785.78	121.853	9.92533e-09		0.0486536	0.231444	0.0371437	0.0605703		Compatible	Compatible		0.0371437	0	0.0115099	0.0490604		0.097714	0.0486536	0.0371437	0.0371437		0.152431	0.0671806	0.0582774	0.0511069		0.00253915	0.00219145	0.00180999	0.00119723		0.0010053	0.0010053	0.0010053	0.0010053	0.0010053	0.0010053
IA(6)GKR	Ogac core	41496.4	5436.54	12709.1	2544.23	1.22936e-05		SAGKR	Ogac core	12089.7	415.599	3289.37	165.289	2.4492e-09		0.169455	0.383831	0.0438583	0.117338		Compatible	Incompatible		0.0438583	0	0.125597	-0.0082587		0.161196	0.169455	0.0438583	0.0438583		0.27783	0.0894745	0.0917373	0.0779094		0.00745512	0.00520989	0.00327338	0.00133665		0.0010053	0.0010053	0.0010053	0.876542	0.0063987	0.0012069
IA(6)HTK	Octt core	15602	990.439	8494.99	845.683	3.14518e-07		SAHTK	Octt core	33258.6	627.718	24200.9	255.521	2.64121e-08		0.113267	0.0947606	0.322679	0.120769		Incompatible	Compatible		0.113267	0.209413	0	-0.114652		0.208027	0.113267	0.322679	0.113267		0.458068	0.247067	0.380658	0.242022		0.00974034	0.00620721	0.0108081	0.00504655		0.0010053	0.0010053	0.0010053	0.0010053	0.752364	0.0010053
IA(6)KSL	Oagg core	20980.6	283.377	4714.97	273.045	5.60182e-16		SAKSL	Oagg core	14275.1	307.267	5789.54	38.4578	1.39289e-08		0.0628662	0.216875	0.0771939	0.113141		Compatible	Compatible		0.0628662	0.0143276	0	0.113141		0.190335	0.0628662	0.0771939	0.0628662		0.228565	0.0619798	0.112503	0.05729		0.0086787	0.00319168	0.00432535	0.00172332		0.0010053	0.0010053	0.0010053	0.0010053	0.494958	0.0010053
IA(9)YQR	Osym core	49788.9	449.183	4456.79	248.493	1.04438e-15		SAYQR	Osym core	4229.08	47.6385	660.663	8.17552	4.9474e-11		0.0594238	0.604428	0.00880884	0.0475788		Compatible	Incompatible		0.00880884	0	0.050615	-0.00303615		0.0563877	0.0594238	0.00880884	0.00880884		0.0962562	0.0727507	0.0135505	0.0334567		0.00168862	0.00242728	0.000337646	0.000588746		0.0010053	0.0010053	0.0010053	0.0010053	0.0010053	0.0010053
IA(5)YQR	O1 core	36228.5	502.823	3994.98	180.243	4.34853e-12		FA(1)YQR	O1 core	35343	781.002	7237.45	345.748	3.12233e-11		0.0532664	0.42978	0.0964993	0.374741		Compatible	Compatible		0.0532664	0.0432329	0	0.374741		0.47124	0.0532664	0.0964993	0.0532664		0.441259	0.0536611	0.121288	0.0388576		0.0248264	0.00351808	0.00356654	0.00198633		0.0010053	0.0010053	0.0010053	0.0010053	0.283762	0.0010053
IA(6)NAR	Ogta core	16723.1	315.119	1200.15	50.9133	5.05799e-10		FA(2)NAR	Ogta core	30417.5	920.828	13995.2	821.78	5.40348e-11		0.0160019	0.206973	0.186602	0.218964		Compatible	Compatible		0.0160019	0.1706	0	0.0363723		0.222975	0.0160019	0.186602	0.0160019		0.334365	0.0285122	0.18076	0.0207575		0.0164065	0.00157127	0.0106188	0.00124537		0.0010053	0.0010053	0.0010053	0.0010053	0.595589	0.0010053
IA(9)HQN	Ottg core	31247.1	1464.25	12324.2	2493.11	4.21244e-07		FA(2)HQN	Ottg core	34595.4	1894.88	2811.47	410.417	9.40643e-08		0.164323	0.252306	0.0374862	0.423786		Compatible	Compatible		0.0374862	0	0.126836	0.252306		0.416628	0.164323	0.0374862	0.0374862		0.53866	0.178234	0.136096	0.067753		0.0202658	0.014567	0.00690192	0.00611638		0.0010053	0.607736	0.0010053	0.0010053	0.112309	0.0010053
IA(5)TAN	Otta core	21007.3	678.572	3649.02	142.982	1.00158e-08		FA(2)TAN	Otta core	26005.1	1612.39	8914.23	363.529	1.07083e-06		0.0486536	0.231444	0.118856	0.227879		Compatible	Compatible		0.0486536	0.0702027	0	0.161241		0.280098	0.0486536	0.118856	0.0486536		0.383229	0.0786443	0.106549	0.0432818		0.0176247	0.00639244	0.00433717	0.0029052		0.0010053	0.0010053	0.0010053	0.0010698	0.0010053	0.0010053
IA(6)GKR	Ogac core	41496.4	5436.54	12709.1	2544.23	1.22936e-05		FA(2)GKR	Ogac core	47166.2	498.335	20629.4	800.28	1.68975e-12		0.169455	0.383831	0.275059	0.353824		Compatible	Compatible		0.169455	0.105604	0	0.278227		0.553286	0.169455	0.275059	0.169455		0.540813	0.129261	0.263209	0.0768567		0.0294879	0.00579496	0.0108306	0.00313801		0.0010053	0.0010053	0.0010053	0.0010053	0.0010053	0.0010053
IA(6)HTK	Octt core	15602	990.439	8494.99	845.683	3.14518e-07		FA(2)HTK	Octt core	47653.4	922.242	26789.8	537.911	7.41544e-11		0.113267	0.0947606	0.357198	0.27818		Incompatible	Compatible		0.113267	0.243931	0	-0.149171		0.208027	0.113267	0.357198	0.113267		0.570977	0.309443	0.345251	0.19891		0.0321788	0.0155434	0.0149809	0.0168426		0.0010053	0.0010053	0.0010053	0.0636432	0.0010053	0.0010053
IA(6)KSL	Oagg core	20980.6	283.377	4714.97	273.045	5.60182e-16		FA(2)KSL	Oagg core	46008.3	1001.13	10775.4	892.548	6.83421e-14		0.0628662	0.216875	0.143673	0.469771		Compatible	Compatible		0.0628662	0.0808064	0	0.136069		0.279742	0.0628662	0.143673	0.0628662		0.438261	0.0796305	0.120212	0.0413215		0.0219215	0.00557392	0.0032552	0.00290101		0.0010053	0.0010053	0.0010053	0.0010053	0.0010053	0.0010053
IA(9)YQR	Osym core	49788.9	449.183	4456.79	248.493	1.04438e-15		FA(1)YQR	Osym core	9924.97	639.034	728.374	184.601	1.09445e-07		0.0594238	0.604428	0.00971166	0.122621		Compatible	Compatible		0.00971166	0	0.0497122	0.0729091		0.132333	0.0594238	0.00971166	0.00971166		0.103227	0.0249906	0.0107167	0.00813239		0.00796998	0.00203402	0.00118828	0.000583403		0.0010053	0.0010053	0.0010053	0.0010053	0.0010053	0.74143
RA(2)YQR	O1 core	37187.5	879.497	5197.72	117.852	3.15377e-09		PAYQR	O1 core	36348.6	692.526	2138.13	21.3387	1.11821e-09		0.069303	0.42653	0.0285084	0.45614		Compatible	Compatible		0.0285084	0	0.0407946	0.415345		0.484648	0.069303	0.0285084	0.0285084		0.459427	0.10419	0.043898	0.0311006		0.062945	0.000955097	0.00198754	0.00102482		0.0010053	0.0010053	0.0010053	0.0311318	0.007636	0.899995
RA(3)NAR	Ogta core	35092.7	338.618	1219.16	15.1096	3.13278e-11		PALAR	Ogta core	18544.4	631.451	780.478	29.5518	1.81236e-08		0.0162554	0.451647	0.0104064	0.236853		Compatible	Compatible		0.0104064	0	0.00584904	0.231004		0.247259	0.0162554	0.0104064	0.0104064		0.392687	0.0344874	0.0149196	0.00837072		0.0121189	0.00113828	0.00180819	0.000345167		0.0010053	0.0010053	0.0010053	0.0010053	0.0010053	0.359087
RA(3)HQN	Ottg core	39498.2	1286.43	2918.26	133.972	1.36232e-08		PAHQN	Ottg core	6900.4	266.511	344.372	14.189	3.49477e-08		0.0389102	0.487732	0.00459162	0.0874137		Compatible	Compatible		0.00459162	0	0.0343186	0.0530952		0.0920054	0.0389102	0.00459162	0.00459162		0.09982	0.0401911	0.00819613	0.0058234		0.00245322	0.00149383	0.00101142	0.000364481		0.0010053	0.0010053	0.0010053	0.0010053	0.0010053	0.10022
RA(3)TAN	Otta core	27375.1	1283.06	2727.19	119.968	1.05618e-07		PATAN	Otta core	16265.9	569.53	888.738	42.6684	2.03539e-08		0.0363625	0.328638	0.0118498	0.205029		Compatible	Compatible		0.0118498	0	0.0245127	0.180516		0.216879	0.0363625	0.0118498	0.0118498		0.227	0.0606635	0.0132329	0.00915951		0.00750874	0.00137057	0.0010771	0.000480265		0.0010053	0.0010053	0.0010053	0.0010053	0.0010053	0.366468
RA(2)GKR	Ogac core	27555.7	734.916	2116.97	108.819	3.64067e-09		PAFKR	Ogac core	33764.2	586.145	3046	772.939	4.73213e-14		0.0282263	0.339183	0.0406133	0.409576		Compatible	Compatible		0.0282263	0.012387	0	0.326796		0.367409	0.0282263	0.0406133	0.0282263		0.394566	0.0443605	0.0203463	0.0111387		0.0178418	0.00202373	0.000670933	0.000299029		0.0010053	0.0010053	0.0010053	0.0021631	0.0010053	0.391436
RA(1)HTK	Octt core	34364.6	672.075	9166.68	82.7764	2.92499e-09		PAHTK	Octt core	42707.4	1841.03	8091.81	168.796	1.18673e-07		0.122222	0.335973	0.107891	0.461541		Compatible	Compatible		0.107891	0	0.0143316	0.335973		0.458195	0.122222	0.107891	0.107891		0.56828	0.208427	0.113662	0.0765516		0.0217297	0.00407694	0.00272057	0.00212769		0.0010053	0.0010053	0.0010053	0.0010053	0.0010053	0.0010053
RA(3)KSL	Oagg core	45568.4	804.419	4286.73	94.7068	6.06195e-10		PAKSL	Oagg core	28629.5	956.738	1229.06	30.977	1.70865e-08		0.0571564	0.550422	0.0163875	0.365339		Compatible	Compatible		0.0163875	0	0.0407689	0.32457		0.381726	0.0571564	0.0163875	0.0163875		0.422594	0.0985745	0.0192065	0.0131812		0.015418	0.00358452	0.000605362	0.000531368		0.0010053	0.0010053	0.0010053	0.0010053	0.0010053	0.620734
RA(2)YQR	Osym core	12502.7	824.391	718.09	18.1715	5.57439e-07		PAYQR	Osym core	2960.93	78.2088	490.848	35.2476	6.56344e-11		0.00957453	0.157128	0.00654464	0.0329344		Compatible	Compatible		0.00654464	0	0.00302989	0.0299045		0.039479	0.00957453	0.00654464	0.00654464		0.0465195	0.0132331	0.015065	0.012298		0.00136338	0.000352695	0.00138349	0.000870513		0.0010053	0.0010053	0.0010053	0.0630209	0.528864	0.0031924
RA(2)YQR	O1 core	37187.5	879.497	5197.72	117.852	3.15377e-09		SAYQR	O1 core	19868.9	132.334	3839.07	30.8324	1.42559e-12		0.069303	0.42653	0.0511876	0.213732		Compatible	Compatible		0.0511876	0	0.0181154	0.195616		0.264919	0.069303	0.0511876	0.0511876		0.38866	0.0643937	0.0857736	0.0404529		0.0100117	0.00355498	0.00219172	0.000884056		0.0010053	0.0010053	0.0010053	0.0010053	0.0010053	0.0010053
RA(3)NAR	Ogta core	35092.7	338.618	1219.16	15.1096	3.13278e-11		SANAR	Ogta core	16031	160.2	11243.5	157.683	4.04077e-13		0.0162554	0.451647	0.149913	0.0638343		Compatible	Compatible		0.0162554	0.133658	0	0.0638343		0.213747	0.0162554	0.149913	0.0162554		0.267339	0.0158473	0.223544	0.0158913		0.0126219	0.000554987	0.0154059	0.000330354		0.0010053	0.0010053	0.0010053	0.0010053	0.899995	0.0010053
RA(3)HQN	Ottg core	39498.2	1286.43	2918.26	133.972	1.36232e-08		SAHQN	Ottg core	7232.54	193.776	1500.07	46.9387	3.13009e-09		0.0389102	0.487732	0.0200009	0.076433		Compatible	Compatible		0.0200009	0	0.0189093	0.0575237		0.0964339	0.0389102	0.0200009	0.0200009		0.193708	0.0379015	0.0418348	0.0215348		0.00321464	0.00175639	0.00212147	0.000265288		0.0010053	0.0010053	0.0010053	0.0379498	0.0010053	0.0010053
RA(3)TAN	Otta core	27375.1	1283.06	2727.19	119.968	1.05618e-07		SATAN	Otta core	7328.55	284.055	2785.78	121.853	9.92533e-09		0.0363625	0.328638	0.0371437	0.0605703		Compatible	Compatible		0.0363625	0.00078121	0	0.0605703		0.097714	0.0363625	0.0371437	0.0363625		0.153831	0.0315097	0.0578861	0.0214913		0.00851538	0.00135292	0.00395055	0.000467702		0.0010053	0.0010053	0.0010053	0.0010053	0.0159735	0.0010053
RA(2)GKR	Ogac core	27555.7	734.916	2116.97	108.819	3.64067e-09		SAGKR	Ogac core	12089.7	415.599	3289.37	165.289	2.4492e-09		0.0282263	0.339183	0.0438583	0.117338		Compatible	Compatible		0.0282263	0.015632	0	0.117338		0.161196	0.0282263	0.0438583	0.0282263		0.555298	0.0752447	0.279583	0.0729696		0.0558267	0.00880027	0.03134	0.00697986		0.0010053	0.0010053	0.0010053	0.0010053	0.899995	0.0010053
RA(1)HTK	Octt core	34364.6	672.075	9166.68	82.7764	2.92499e-09		SAHTK	Octt core	33258.6	627.718	24200.9	255.521	2.64121e-08		0.122222	0.335973	0.322679	0.120769		Compatible	Compatible		0.122222	0.200457	0	0.120769		0.443448	0.122222	0.322679	0.122222		0.483649	0.108132	0.383172	0.101686		0.0159613	0.00529391	0.0111529	0.00270768		0.0010053	0.0010053	0.0010053	0.0010053	0.730374	0.0010053
RA(3)KSL	Oagg core	45568.4	804.419	4286.73	94.7068	6.06195e-10		SAKSL	Oagg core	14275.1	307.267	5789.54	38.4578	1.39289e-08		0.0571564	0.550422	0.0771939	0.113141		Compatible	Compatible		0.0571564	0.0200374	0	0.113141		0.190335	0.0571564	0.0771939	0.0571564		0.323813	0.0564081	0.13774	0.0445756		0.0146312	0.00213759	0.00312455	0.00115358		0.0010053	0.0010053	0.0010053	0.0010053	0.0960639	0.0010053
RA(2)YQR	Osym core	12502.7	824.391	718.09	18.1715	5.57439e-07		SAYQR	Osym core	4229.08	47.6385	660.663	8.17552	4.9474e-11		0.00957453	0.157128	0.00880884	0.0475788		Compatible	Compatible		0.00880884	0	0.00076569	0.0468131		0.0563877	0.00957453	0.00880884	0.00880884		0.0763894	0.00816476	0.0107087	0.00618034		0.00233583	0.000389529	0.000154265	0.000114248		0.0010053	0.0010053	0.0010053	0.0143256	0.06876	0.0010053
RA(2)YQR	O1 core	37187.5	879.497	5197.72	117.852	3.15377e-09		FA(1)YQR	O1 core	35343	781.002	7237.45	345.748	3.12233e-11		0.069303	0.42653	0.0964993	0.374741		Compatible	Compatible		0.069303	0.0271964	0	0.374741		0.47124	0.069303	0.0964993	0.069303		0.493637	0.0810777	0.110271	0.0463839		0.0357198	0.00115267	0.00303693	0.00189557		0.0010053	0.0010053	0.0010053	0.0790866	0.0293473	0.0010053
RA(3)NAR	Ogta core	35092.7	338.618	1219.16	15.1096	3.13278e-11		FA(2)NAR	Ogta core	30417.5	920.828	13995.2	821.78	5.40348e-11		0.0162554	0.451647	0.186602	0.218964		Compatible	Compatible		0.0162554	0.170347	0	0.218964		0.405566	0.0162554	0.186602	0.0162554		0.437893	0.0255658	0.208368	0.0187836		0.0247374	0.00187012	0.00434466	0.00153179		0.0010053	0.0010053	0.0010053	0.0010053	0.812868	0.0010053
RA(3)HQN	Ottg core	39498.2	1286.43	2918.26	133.972	1.36232e-08		FA(2)HQN	Ottg core	34595.4	1894.88	2811.47	410.417	9.40643e-08		0.0389102	0.487732	0.0374862	0.423786		Compatible	Compatible		0.0374862	0	0.00142394	0.422362		0.461272	0.0389102	0.0374862	0.0374862		0.56743	0.0944787	0.0669383	0.050862		0.0415693	0.0072689	0.00770967	0.00263094		0.0010053	0.0010053	0.0010053	0.21187	0.0210676	0.63126
RA(3)TAN	Otta core	27375.1	1283.06	2727.19	119.968	1.05618e-07		FA(2)TAN	Otta core	26005.1	1612.39	8914.23	363.529	1.07083e-06		0.0363625	0.328638	0.118856	0.227879		Compatible	Compatible		0.0363625	0.0824938	0	0.227879		0.346735	0.0363625	0.118856	0.0363625		0.410684	0.0543332	0.107924	0.0353071		0.0293637	0.0018213	0.00206131	0.00176774		0.0010053	0.0010053	0.0010053	0.0010053	0.20836	0.0010053
RA(2)GKR	Ogac core	27555.7	734.916	2116.97	108.819	3.64067e-09		FA(2)GKR	Ogac core	47166.2	498.335	20629.4	800.28	1.68975e-12		0.0282263	0.339183	0.275059	0.353824		Compatible	Compatible		0.0282263	0.246833	0	0.0923503		0.367409	0.0282263	0.275059	0.0282263		0.532987	0.0403831	0.230792	0.0351045		0.00918302	0.00221681	0.0116324	0.000703021		0.0010053	0.0010053	0.0010053	0.0010053	0.669539	0.0010053
RA(1)HTK	Octt core	34364.6	672.075	9166.68	82.7764	2.92499e-09		FA(2)HTK	Octt core	47653.4	922.242	26789.8	537.911	7.41544e-11		0.122222	0.335973	0.357198	0.27818		Compatible	Compatible		0.122222	0.234976	0	0.100997		0.458195	0.122222	0.357198	0.122222		0.554988	0.164289	0.326927	0.122329		0.029181	0.00795115	0.00598682	0.0040216		0.0010053	0.0010053	0.0010053	0.0010053	0.0019699	0.0010053
RA(3)KSL	Oagg core	45568.4	804.419	4286.73	94.7068	6.06195e-10		FA(2)KSL	Oagg core	46008.3	1001.13	10775.4	892.548	6.83421e-14		0.0571564	0.550422	0.143673	0.469771		Compatible	Compatible		0.0571564	0.0865162	0	0.463906		0.607579	0.0571564	0.143673	0.0571564		0.620199	0.0565114	0.128585	0.0384636		0.0152594	0.00334589	0.00462877	0.000954671		0.0010053	0.0010053	0.0010053	0.0010053	0.0112142	0.0010053
RA(2)YQR	Osym core	12502.7	824.391	718.09	18.1715	5.57439e-07		FA(1)YQR	Osym core	9924.97	639.034	728.374	184.601	1.09445e-07		0.00957453	0.157128	0.00971166	0.122621		Compatible	Compatible		0.00957453	0.000137127	0	0.122621		0.132333	0.00957453	0.00971166	0.00957453		0.0863541	0.0109888	0.00810059	0.00513876		0.0053372	0.000813017	0.000242908	0.000213419		0.0010053	0.0010053	0.0010053	0.355789	0.0132768	0.334389
PAYQR	O1 core	36348.6	692.526	2138.13	21.3387	1.11821e-09		SAYQR	O1 core	19868.9	132.334	3839.07	30.8324	1.42559e-12		0.0285084	0.45614	0.0511876	0.213732		Compatible	Compatible		0.0285084	0.0226792	0	0.213732		0.264919	0.0285084	0.0511876	0.0285084		0.331527	0.0421472	0.0829129	0.0411297		0.00449785	0.00244914	0.00110363	0.00164985		0.0010053	0.0010053	0.0010053	0.0010053	0.899995	0.0010053
PALAR	Ogta core	18544.4	631.451	780.478	29.5518	1.81236e-08		SANAR	Ogta core	16031	160.2	11243.5	157.683	4.04077e-13		0.0104064	0.236853	0.149913	0.0638343		Compatible	Compatible		0.0104064	0.139507	0	0.0638343		0.213747	0.0104064	0.149913	0.0104064		0.166667	0.00741648	0.139394	0.00869366		0.00585674	0.000338764	0.00163944	0.000326498		0.0010053	0.0010053	0.0010053	0.0010053	0.899995	0.0010053
PAHQN	Ottg core	6900.4	266.511	344.372	14.189	3.49477e-08		SAHQN	Ottg core	7232.54	193.776	1500.07	46.9387	3.13009e-09		0.00459162	0.0874137	0.0200009	0.076433		Compatible	Compatible		0.00459162	0.0154093	0	0.0720044		0.0920054	0.00459162	0.0200009	0.00459162		0.141874	0.00651033	0.0407017	0.00588001		0.0122687	0.000242661	0.013768	0.000128498		0.0010053	0.0010053	0.0010053	0.0010053	0.899995	0.0010053
PATAN	Otta core	16265.9	569.53	888.738	42.6684	2.03539e-08		SATAN	Otta core	7328.55	284.055	2785.78	121.853	9.92533e-09		0.0118498	0.205029	0.0371437	0.0605703		Compatible	Compatible		0.0118498	0.0252939	0	0.0605703		0.097714	0.0118498	0.0371437	0.0118498		0.107529	0.00834893	0.0507513	0.00843413		0.00208278	0.000437875	0.000908633	0.000318052		0.0010053	0.0010053	0.0010053	0.0010053	0.899995	0.0010053
PAFKR	Ogac core	33764.2	586.145	3046	772.939	4.73213e-14		SAGKR	Ogac core	12089.7	415.599	3289.37	165.289	2.4492e-09		0.0406133	0.409576	0.0438583	0.117338		Compatible	Compatible		0.0406133	0.003245	0	0.117338		0.161196	0.0406133	0.0438583	0.0406133		0.26296	0.0249247	0.0862549	0.0228192		0.00517503	0.00122736	0.00177383	0.000785607		0.0010053	0.0010053	0.0010053	0.0010053	0.63498	0.0010053
PAHTK	Octt core	42707.4	1841.03	8091.81	168.796	1.18673e-07		SAHTK	Octt core	33258.6	627.718	24200.9	255.521	2.64121e-08		0.107891	0.461541	0.322679	0.120769		Compatible	Compatible		0.107891	0.214788	0	0.120769		0.443448	0.107891	0.322679	0.107891		0.471348	0.0875458	0.391382	0.0917904		0.00997798	0.00526129	0.00652171	0.0051807		0.0010053	0.0010053	0.0010053	0.0010053	0.754349	0.0010053
PAKSL	Oagg core	28629.5	956.738	1229.06	30.977	1.70865e-08		SAKSL	Oagg core	14275.1	307.267	5789.54	38.4578	1.39289e-08		0.0163875	0.365339	0.0771939	0.113141		Compatible	Compatible		0.0163875	0.0608064	0	0.113141		0.190335	0.0163875	0.0771939	0.0163875		0.211316	0.0125119	0.104783	0.0120859		0.00755106	0.00063169	0.00210239	0.000597074		0.0010053	0.0010053	0.0010053	0.0010053	0.899995	0.0010053
PAYQR	Osym core	2960.93	78.2088	490.848	35.2476	6.56344e-11		SAYQR	Osym core	4229.08	47.6385	660.663	8.17552	4.9474e-11		0.00654464	0.0329344	0.00880884	0.0475788		Compatible	Compatible		0.00654464	0.0022642	0	0.0306702		0.039479	0.00654464	0.00880884	0.00654464		0.0299498	0.0353273	0.0127898	0.0355614		0.000724434	0.00237747	0.000585328	0.00174703		0.0010053	0.0010053	0.0010053	0.0010053	0.899995	0.0010053
PAYQR	O1 core	36348.6	692.526	2138.13	21.3387	1.11821e-09		FA(1)YQR	O1 core	35343	781.002	7237.45	345.748	3.12233e-11		0.0285084	0.45614	0.0964993	0.374741		Compatible	Compatible		0.0285084	0.067991	0	0.374741		0.47124	0.0285084	0.0964993	0.0285084		0.279811	0.0528952	0.0994066	0.0343325		0.00339942	0.00431799	0.00104965	0.000398302		0.0010053	0.0010053	0.0010053	0.0010053	0.0010053	0.0010053
PALAR	Ogta core	18544.4	631.451	780.478	29.5518	1.81236e-08		FA(2)NAR	Ogta core	30417.5	920.828	13995.2	821.78	5.40348e-11		0.0104064	0.236853	0.186602	0.218964		Compatible	Compatible		0.0104064	0.176196	0	0.0606567		0.247259	0.0104064	0.186602	0.0104064		0.362526	0.0177855	0.171974	0.0144038		0.0113371	0.000731361	0.00347264	0.000309549		0.0010053	0.0010053	0.0010053	0.0010053	0.785647	0.0010053
PAHQN	Ottg core	6900.4	266.511	344.372	14.189	3.49477e-08		FA(2)HQN	Ottg core	34595.4	1894.88	2811.47	410.417	9.40643e-08		0.00459162	0.0874137	0.0374862	0.423786		Compatible	Compatible		0.00459162	0.0328946	0	0.0545191		0.0920054	0.00459162	0.0374862	0.00459162		0.133096	0.00765369	0.0282689	0.00632613		0.00976253	0.000454329	0.000892728	0.000128924		0.0010053	0.0010053	0.0010053	0.0010053	0.899995	0.0010053
PATAN	Otta core	16265.9	569.53	888.738	42.6684	2.03539e-08		FA(2)TAN	Otta core	26005.1	1612.39	8914.23	363.529	1.07083e-06		0.0118498	0.205029	0.118856	0.227879		Compatible	Compatible		0.0118498	0.107006	0	0.0980222		0.216879	0.0118498	0.118856	0.0118498		0.235472	0.0126389	0.0925142	0.0119521		0.0126167	0.000694364	0.000739147	0.000961022		0.0010053	0.0010053	0.0010053	0.0010053	0.899995	0.0010053
PAFKR	Ogac core	33764.2	586.145	3046	772.939	4.73213e-14		FA(2)GKR	Ogac core	47166.2	498.335	20629.4	800.28	1.68975e-12		0.0406133	0.409576	0.275059	0.353824		Compatible	Compatible		0.0406133	0.234446	0	0.17513		0.450189	0.0406133	0.275059	0.0406133		0.47158	0.0286394	0.21775	0.0271732		0.0211274	0.00119117	0.00455684	0.00132856		0.0010053	0.0010053	0.0010053	0.0010053	0.899995	0.0010053
PAHTK	Octt core	42707.4	1841.03	8091.81	168.796	1.18673e-07		FA(2)HTK	Octt core	47653.4	922.242	26789.8	537.911	7.41544e-11		0.107891	0.461541	0.357198	0.27818		Compatible	Compatible		0.107891	0.249307	0	0.212234		0.569432	0.107891	0.357198	0.107891		0.615282	0.179523	0.376956	0.151436		0.0290817	0.00770315	0.0147618	0.0060943		0.0010053	0.0010053	0.0010053	0.0010053	0.0734932	0.0010053
PAKSL	Oagg core	28629.5	956.738	1229.06	30.977	1.70865e-08		FA(2)KSL	Oagg core	46008.3	1001.13	10775.4	892.548	6.83421e-14		0.0163875	0.365339	0.143673	0.469771		Compatible	Compatible		0.0163875	0.127285	0	0.238054		0.381726	0.0163875	0.143673	0.0163875		0.444059	0.0256595	0.392504	0.0274375		0.0238999	0.00146821	0.00863199	0.00153587		0.0010053	0.0010053	0.0010053	0.0010053	0.899995	0.0010053
PAYQR	Osym core	2960.93	78.2088	490.848	35.2476	6.56344e-11		FA(1)YQR	Osym core	9924.97	639.034	728.374	184.601	1.09445e-07		0.00654464	0.0329344	0.00971166	0.122621		Compatible	Compatible		0.00654464	0.00316702	0	0.0297674		0.039479	0.00654464	0.00971166	0.00654464		0.0258789	0.0143591	0.0078039	0.00781812		0.0018366	0.00136496	0.000135432	0.000163888		0.0010053	0.0010053	0.0010053	0.0010053	0.0010053	0.899995
SAYQR	O1 core	19868.9	132.334	3839.07	30.8324	1.42559e-12		FA(1)YQR	O1 core	35343	781.002	7237.45	345.748	3.12233e-11		0.0511876	0.213732	0.0964993	0.374741		Compatible	Compatible		0.0511876	0.0453117	0	0.16842		0.264919	0.0511876	0.0964993	0.0511876		0.249589	0.0608854	0.0945978	0.0461512		0.00734935	0.00152471	0.00220594	0.000996818		0.0010053	0.0010053	0.0010053	0.0010053	0.0010053	0.0010053
SANAR	Ogta core	16031	160.2	11243.5	157.683	4.04077e-13		FA(2)NAR	Ogta core	30417.5	920.828	13995.2	821.78	5.40348e-11		0.149913	0.0638343	0.186602	0.218964		Compatible	Compatible		0.149913	0.0366894	0	0.0271449		0.213747	0.149913	0.186602	0.149913		0.247587	0.189035	0.14693	0.129784		0.00658208	0.00476752	0.00402945	0.00389684		0.0010053	0.0010053	0.0010053	0.0010053	0.0010053	0.0010053
SAHQN	Ottg core	7232.54	193.776	1500.07	46.9387	3.13009e-09		FA(2)HQN	Ottg core	34595.4	1894.88	2811.47	410.417	9.40643e-08		0.0200009	0.076433	0.0374862	0.423786		Compatible	Compatible		0.0200009	0.0174853	0	0.0589477		0.0964339	0.0200009	0.0374862	0.0200009		0.153593	0.0343349	0.0298111	0.0173023		0.00145336	0.000784522	0.00132281	0.000760341		0.0010053	0.0010053	0.0010053	0.0010053	0.0010053	0.0010053
SATAN	Otta core	7328.55	284.055	2785.78	121.853	9.92533e-09		FA(2)TAN	Otta core	26005.1	1612.39	8914.23	363.529	1.07083e-06		0.0371437	0.0605703	0.118856	0.227879		Incompatible	Compatible		0.0371437	0.0817126	0	-0.0211423		0.097714	0.0371437	0.118856	0.0371437		0.136681	0.0519153	0.0695427	0.0331905		0.00326642	0.00340935	0.00342682	0.0018093		0.0010053	0.0010053	0.0010053	0.0010053	0.0010053	0.0010053
SAGKR	Ogac core	12089.7	415.599	3289.37	165.289	2.4492e-09		FA(2)GKR	Ogac core	47166.2	498.335	20629.4	800.28	1.68975e-12		0.0438583	0.117338	0.275059	0.353824		Incompatible	Compatible		0.0438583	0.231201	0	-0.113863		0.161196	0.0438583	0.275059	0.0438583		0.297356	0.0913165	0.17722	0.068022		0.00945947	0.00494634	0.00297694	0.00359393		0.0010053	0.0010053	0.0010053	0.0010053	0.0010053	0.0010053
SAHTK	Octt core	33258.6	627.718	24200.9	255.521	2.64121e-08		FA(2)HTK	Octt core	47653.4	922.242	26789.8	537.911	7.41544e-11		0.322679	0.120769	0.357198	0.27818		Compatible	Compatible		0.322679	0.0345187	0	0.0862502		0.443448	0.322679	0.357198	0.322679		0.519173	0.420834	0.316446	0.251296		0.0147861	0.0161795	0.0143768	0.0095584		0.0010053	0.0010053	0.0010053	0.0010053	0.0010053	0.0010053
SAKSL	Oagg core	14275.1	307.267	5789.54	38.4578	1.39289e-08		FA(2)KSL	Oagg core	46008.3	1001.13	10775.4	892.548	6.83421e-14		0.0771939	0.113141	0.143673	0.469771		Compatible	Compatible		0.0771939	0.0664788	0	0.0466622		0.190335	0.0771939	0.143673	0.0771939		0.267121	0.117846	0.073533	0.0427094		0.00746799	0.00658764	0.00245352	0.00285916		0.0010053	0.0010053	0.0010053	0.0010053	0.0010053	0.0010053
SAYQR	Osym core	4229.08	47.6385	660.663	8.17552	4.9474e-11		FA(1)YQR	Osym core	9924.97	639.034	728.374	184.601	1.09445e-07		0.00880884	0.0475788	0.00971166	0.122621		Compatible	Compatible		0.00880884	0.000902817	0	0.046676		0.0563877	0.00880884	0.00971166	0.00880884		0.0353931	0.00800543	0.00687329	0.00431238		0.00116828	0.000204932	0.000478903	0.000137679		0.0010053	0.0010053	0.0010053	0.0516957	0.0010053	0.0010053

## Sheet: SEPA A NIMPLY B proximal
SISO Variant [X+DBD + Operator]		(-) INDUCER		(+) INDUCER		p-value		SISO Variant [YADBD + Operator]		(-) INDUCER		(+) INDUCER		p-value															COND 1: (-) INDUCER X, (-) INDUCER Y	COND 2: (+) INDUCER X, (-) INDUCER Y	COND 3: (-) INDUCER X, (+) INDUCER Y	COND 4: (+) INDUCER X, (+) INDUCER Y		COND 1: (-) INDUCER X, (-) INDUCER Y	COND 2: (+) INDUCER X, (-) INDUCER Y	COND 3: (-) INDUCER X, (+) INDUCER Y	COND 4: (+) INDUCER X, (+) INDUCER Y		COND 1: (-) INDUCER X, (-) INDUCER Y	COND 2: (+) INDUCER X, (-) INDUCER Y	COND 3: (-) INDUCER X, (+) INDUCER Y	COND 4: (+) INDUCER X, (+) INDUCER Y		p-values for one-way ANOVA with post-hoc Tukey-Kramer HSD test
		Mean Fluorescence	Std. Dev. Fluorescence	Mean Fluorescence	Std. Dev. Fluorescence					Mean Fluorescence	Std. Dev. Fluorescence	Mean Fluorescence	Std. Dev. Fluorescence			εX	𝛔X	εY	𝛔Y		Compatibility Test 1	Compatibility Test 2		𝝰_0	𝝰_1	𝝰_2	𝝰_3		Predicted Fluorescence	Predicted Fluorescence	Predicted Fluorescence	Predicted Fluorescence		Measured Fluorescence	Measured Fluorescence	Measured Fluorescence	Measured Fluorescence		Measured Std. Dev.	Measured Std. Dev.	Measured Std. Dev.	Measured Std. Dev.		COND 1 VS COND 2	COND 1 VS COND 3	COND 1 VS COND 4	COND 2 VS COND 3	COND 2 VS COND 4	COND 3 VS COND 4
I+YQR	O1 prox	4640.42	261.53	27756.7	767.604	6.64381e-10		RA(2)YQR	O1 prox	13036	905.462	2867.88	57.8055	1.73965e-06		0.0618723	0.308217	0.0382384	0.135575		Compatible	Compatible		0.0382384	0	0.0236339	0.111941		0.0618723	0.173813	0.0382384	0.0382384		0.0307255	0.193763	0.0361899	0.0520851		0.000963417	0.000667995	0.00135745	0.000831562		0.0010053	0.659933	0.0013969	0.0010053	0.0010053	0.017758
F+YQR	O1 prox	1941.78	37.9752	9717.43	145.398	8.5001e-11		SAYQR	O1 prox	11922.7	235.683	2953.24	99.5034	3.24472e-11		0.0258904	0.103675	0.0393765	0.119593		Compatible	Compatible		0.0258904	0.0134861	0	0.0901893		0.0258904	0.129566	0.0258904	0.0393765		0.04282	0.108463	0.0414461	0.0716191		0.00129564	0.00160292	0.00174937	0.0022001		0.0010053	0.596531	0.0010053	0.0010053	0.0010053	0.0010053
I+YQR	O1 prox	4640.42	261.53	27756.7	767.604	6.64381e-10		FA(1)YQR	O1 prox	13627.8	828.654	5092.39	136.976	1.82532e-06		0.0618723	0.308217	0.0678986	0.113806		Compatible	Compatible		0.0618723	0.00602628	0	0.113806		0.0618723	0.181704	0.0618723	0.0678986		0.0408337	0.160892	0.0417139	0.0786156		0.00924467	0.00872456	0.00426022	0.00221685		0.0010053	0.899995	0.0010053	0.0010053	0.0010053	0.0010053
I+YQR	O1 prox	4640.42	261.53	27756.7	767.604	6.64381e-10		SAYQR	O1 prox	11922.7	235.683	2953.24	99.5034	3.24472e-11		0.0618723	0.308217	0.0393765	0.119593		Compatible	Compatible		0.0393765	0	0.0224958	0.0970969		0.0618723	0.158969	0.0393765	0.0393765		0.0365277	0.237038	0.0318511	0.164512		0.00125473	0.0066823	0.0021687	0.00305373		0.0010053	0.257546	0.0010053	0.0010053	0.0010053	0.0010053
F+YQR	O1 prox	1941.78	37.9752	9717.43	145.398	8.5001e-11		RA(2)YQR	O1 prox	13036	905.462	2867.88	57.8055	1.73965e-06		0.0258904	0.103675	0.0382384	0.135575		Compatible	Compatible		0.0258904	0.012348	0	0.0913274		0.0258904	0.129566	0.0258904	0.0382384		0.0145696	0.12559	0.0191349	0.0706292		0.00133082	0.00674541	0.000373057	0.00187461		0.0010053	0.0010053	0.0040043	0.0010053	0.0010053	0.0010053
R+YQR	O1 prox	1980.69	159.573	23827.2	817.075	9.23117e-09		SAYQR	O1 prox	11922.7	235.683	2953.24	99.5034	3.24472e-11		0.0264092	0.291286	0.0393765	0.119593		Compatible	Compatible		0.0264092	0.0129673	0	0.119593		0.0264092	0.158969	0.0264092	0.0393765		0.012746	0.172821	0.0135143	0.0455994		0.00103397	0.00440193	0.000746196	0.00138191		0.0010053	0.899995	0.0010053	0.0010053	0.0010053	0.0010053

## Sheet: SEPA A NIMPLY B core
SISO Variant [X+DBD + Operator]		(-) INDUCER		(+) INDUCER		p-value		SISO Variant [YADBD + Operator]		(-) INDUCER		(+) INDUCER		p-value															COND 1: (-) INDUCER X, (-) INDUCER Y	COND 2: (+) INDUCER X, (-) INDUCER Y	COND 3: (-) INDUCER X, (+) INDUCER Y	COND 4: (+) INDUCER X, (+) INDUCER Y		COND 1: (-) INDUCER X, (-) INDUCER Y	COND 2: (+) INDUCER X, (-) INDUCER Y	COND 3: (-) INDUCER X, (+) INDUCER Y	COND 4: (+) INDUCER X, (+) INDUCER Y		COND 1: (-) INDUCER X, (-) INDUCER Y	COND 2: (+) INDUCER X, (-) INDUCER Y	COND 3: (-) INDUCER X, (+) INDUCER Y	COND 4: (+) INDUCER X, (+) INDUCER Y		p-values for one-way ANOVA with post-hoc Tukey-Kramer HSD test
		Mean Fluorescence	Std. Dev. Fluorescence	Mean Fluorescence	Std. Dev. Fluorescence					Mean Fluorescence	Std. Dev. Fluorescence	Mean Fluorescence	Std. Dev. Fluorescence			εX	𝛔X	εY	𝛔Y		Compatibility Test 1	Compatibility Test 2		𝝰_0	𝝰_1	𝝰_2	𝝰_3		Predicted Fluorescence	Predicted Fluorescence	Predicted Fluorescence	Predicted Fluorescence		Measured Fluorescence	Measured Fluorescence	Measured Fluorescence	Measured Fluorescence		Measured Std. Dev.	Measured Std. Dev.	Measured Std. Dev.	Measured Std. Dev.		COND 1 VS COND 2	COND 1 VS COND 3	COND 1 VS COND 4	COND 2 VS COND 3	COND 2 VS COND 4	COND 3 VS COND 4
I+YQR	O1 core	4309.99	99.0962	63563.8	1296.63	1.4153e-09		RA(2)YQR	O1 core	37187.5	879.497	5197.72	117.852	3.15377e-09		0.0574666	0.79005	0.069303	0.42653		Compatible	Compatible		0.0574666	0.0118364	0	0.42653		0.0574666	0.495833	0.0574666	0.069303		0.0210186	0.456572	0.0243139	0.0718398		0.00180254	0.0164343	0.00209206	0.00203804		0.0010053	0.899995	0.0010053	0.0010053	0.0010053	0.0010053
F+YQR	O1 core	2181.13	72.1265	25444.8	1189.21	1.08243e-07		SAYQR	O1 core	19868.9	132.334	3839.07	30.8324	1.42559e-12		0.0290817	0.310183	0.0511876	0.213732		Compatible	Compatible		0.0290817	0.0221059	0	0.213732		0.0290817	0.264919	0.0290817	0.0511876		0.0355979	0.172428	0.0224844	0.0506976		0.000853506	0.00157257	0.00121975	0.00263567		0.0010053	0.0010053	0.0010053	0.0010053	0.0010053	0.0010053
I+YQR	O1 core	4309.99	99.0962	63563.8	1296.63	1.4153e-09		FA(1)YQR	O1 core	35343	781.002	7237.45	345.748	3.12233e-11		0.0574666	0.79005	0.0964993	0.374741		Compatible	Compatible		0.0574666	0.0390328	0	0.374741		0.0574666	0.47124	0.0574666	0.0964993		0.0246684	0.3351	0.0208777	0.0811646		0.00508619	0.0154153	0.00708763	0.00278041		0.0010053	0.899995	0.0010053	0.0010053	0.0010053	0.0010053
I+YQR	O1 core	4309.99	99.0962	63563.8	1296.63	1.4153e-09		SAYQR	O1 core	19868.9	132.334	3839.07	30.8324	1.42559e-12		0.0574666	0.79005	0.0511876	0.213732		Compatible	Compatible		0.0511876	0	0.00627899	0.207453		0.0574666	0.264919	0.0511876	0.0511876		0.0292363	0.512608	0.0209619	0.314675		0.00227557	0.0180143	0.00122845	0.00705341		0.0010053	0.545191	0.0010053	0.0010053	0.0010053	0.0010053
F+YQR	O1 core	2181.13	72.1265	25444.8	1189.21	1.08243e-07		RA(2)YQR	O1 core	37187.5	879.497	5197.72	117.852	3.15377e-09		0.0290817	0.310183	0.069303	0.42653		Compatible	Compatible		0.0290817	0.0402213	0	0.269961		0.0290817	0.339264	0.0290817	0.069303		0.00621854	0.28977	0.00642864	0.0794871		0.000388436	0.00892446	0.00023613	0.00221227		0.0010053	0.0010053	0.0010053	0.0010053	0.0010053	0.0010053
R+YQR	O1 core	1080.97	25.6332	57825.8	1932.74	1.54512e-08		SAYQR	O1 core	19868.9	132.334	3839.07	30.8324	1.42559e-12		0.014413	0.756597	0.0511876	0.213732		Compatible	Compatible		0.014413	0.0367746	0	0.213732		0.014413	0.264919	0.014413	0.0511876		0.00651486	0.348491	0.00722257	0.0693843		0.000532513	0.00451085	0.000583775	0.00321402		0.0010053	0.899995	0.0010053	0.0010053	0.0010053	0.0010053

## Sheet: SEPA B NIMPLY A proximal
SISO Variant [XADBD + Operator]		(-) INDUCER		(+) INDUCER		p-value		SISO Variant [Y+DBD + Operator]		(-) INDUCER		(+) INDUCER		p-value															COND 1: (-) INDUCER X, (-) INDUCER Y	COND 2: (+) INDUCER X, (-) INDUCER Y	COND 3: (-) INDUCER X, (+) INDUCER Y	COND 4: (+) INDUCER X, (+) INDUCER Y		COND 1: (-) INDUCER X, (-) INDUCER Y	COND 2: (+) INDUCER X, (-) INDUCER Y	COND 3: (-) INDUCER X, (+) INDUCER Y	COND 4: (+) INDUCER X, (+) INDUCER Y		COND 1: (-) INDUCER X, (-) INDUCER Y	COND 2: (+) INDUCER X, (-) INDUCER Y	COND 3: (-) INDUCER X, (+) INDUCER Y	COND 4: (+) INDUCER X, (+) INDUCER Y		p-values for one-way ANOVA with post-hoc Tukey-Kramer HSD test
		Mean Fluorescence	Std. Dev. Fluorescence	Mean Fluorescence	Std. Dev. Fluorescence					Mean Fluorescence	Std. Dev. Fluorescence	Mean Fluorescence	Std. Dev. Fluorescence			εX	𝛔X	εY	𝛔Y		Compatibility Test 1	Compatibility Test 2		𝝰_0	𝝰_1	𝝰_2	𝝰_3		Predicted Fluorescence	Predicted Fluorescence	Predicted Fluorescence	Predicted Fluorescence		Measured Fluorescence	Measured Fluorescence	Measured Fluorescence	Measured Fluorescence		Measured Std. Dev.	Measured Std. Dev.	Measured Std. Dev.	Measured Std. Dev.		COND 1 VS COND 2	COND 1 VS COND 3	COND 1 VS COND 4	COND 2 VS COND 3	COND 2 VS COND 4	COND 3 VS COND 4
IA(5)YQR	O1 prox	16196.8	300.669	2830.42	89.8636	1.30568e-10		R+YQR	O1 prox	1980.69	159.573	23827.2	817.075	9.23117e-09		0.0377389	0.178218	0.0264092	0.291286		Compatible	Compatible		0.0264092	0	0.0113297	0.178218		0.0264092	0.0264092	0.215957	0.0377389		0.0170909	0.0171232	0.305126	0.0396825		0.000963417	0.000667995	0.00135745	0.000831562		0.899995	0.0010053	0.0010053	0.0010053	0.0010053	0.0010053
FA(1)YQR	O1 prox	13627.8	828.654	5092.39	136.976	1.82532e-06		G+YQR	O1 prox	5449.19	127.592	23372.8	196.089	1.7561e-16		0.0678986	0.113806	0.0726558	0.238981		Compatible	Compatible		0.0678986	0.00475723	0	0.109049		0.0726558	0.0678986	0.181704	0.0678986		0.0520611	0.0477901	0.106206	0.076115		0.0022188	0.00116476	0.0034654	0.00213158		0.0472677	0.0010053	0.0010053	0.0010053	0.0010053	0.0010053
IA(5)YQR	O1 prox	16196.8	300.669	2830.42	89.8636	1.30568e-10		F+YQR	O1 prox	1941.78	37.9752	9717.43	145.398	8.5001e-11		0.0377389	0.178218	0.0258904	0.103675		Compatible	Compatible		0.0258904	0	0.0118485	0.0918269		0.0258904	0.0258904	0.129566	0.0377389		0.0363422	0.025496	0.115067	0.0374162		0.00255172	0.00121075	0.00348075	0.00149366		0.0010053	0.0010053	0.884471	0.0010053	0.0010053	0.0010053
IA(5)YQR	O1 prox	16196.8	300.669	2830.42	89.8636	1.30568e-10		G+YQR	O1 prox	5449.19	127.592	23372.8	196.089	1.7561e-16		0.0377389	0.178218	0.0726558	0.238981		Compatible	Compatible		0.0377389	0.0349169	0	0.143301		0.0726558	0.0377389	0.215957	0.0377389		0.0670537	0.0470547	0.25938	0.0696682		0.00316585	0.00285521	0.0104222	0.00223542		0.0010053	0.0010053	0.883702	0.0010053	0.0010053	0.0010053
FA(1)YQR	O1 prox	13627.8	828.654	5092.39	136.976	1.82532e-06		R+YQR	O1 prox	1980.69	159.573	23827.2	817.075	9.23117e-09		0.0678986	0.113806	0.0264092	0.291286		Compatible	Compatible		0.0264092	0	0.0414894	0.113806		0.0264092	0.0264092	0.181704	0.0678986		0.0314948	0.0252381	0.095799	0.0341938		0.00116395	0.00110515	0.0011287	0.000898045		0.21303	0.0010053	0.0010053	0.0010053	0.0010053	0.0010053
RA(2)YQR	O1 prox	13036	905.462	2867.88	57.8055	1.73965e-06		G+YQR	O1 prox	5449.19	127.592	23372.8	196.089	1.7561e-16		0.0382384	0.135575	0.0726558	0.238981		Compatible	Compatible		0.0382384	0.0344174	0	0.101157		0.0726558	0.0382384	0.173813	0.0382384		0.0628489	0.0396771	0.214318	0.0441115		0.00327929	0.00102437	0.0167094	0.00138853		0.001907	0.0010053	0.0121161	0.0010053	0.829613	0.0010053

## Sheet: SEPA B NIMPLY A core
SISO Variant [XADBD + Operator]		(-) INDUCER		(+) INDUCER		p-value		SISO Variant [Y+DBD + Operator]		(-) INDUCER		(+) INDUCER		p-value															COND 1: (-) INDUCER X, (-) INDUCER Y	COND 2: (+) INDUCER X, (-) INDUCER Y	COND 3: (-) INDUCER X, (+) INDUCER Y	COND 4: (+) INDUCER X, (+) INDUCER Y		COND 1: (-) INDUCER X, (-) INDUCER Y	COND 2: (+) INDUCER X, (-) INDUCER Y	COND 3: (-) INDUCER X, (+) INDUCER Y	COND 4: (+) INDUCER X, (+) INDUCER Y		COND 1: (-) INDUCER X, (-) INDUCER Y	COND 2: (+) INDUCER X, (-) INDUCER Y	COND 3: (-) INDUCER X, (+) INDUCER Y	COND 4: (+) INDUCER X, (+) INDUCER Y		p-values for one-way ANOVA with post-hoc Tukey-Kramer HSD test
		Mean Fluorescence	Std. Dev. Fluorescence	Mean Fluorescence	Std. Dev. Fluorescence					Mean Fluorescence	Std. Dev. Fluorescence	Mean Fluorescence	Std. Dev. Fluorescence			εX	𝛔X	εY	𝛔Y		Compatibility Test 1	Compatibility Test 2		𝝰_0	𝝰_1	𝝰_2	𝝰_3		Predicted Fluorescence	Predicted Fluorescence	Predicted Fluorescence	Predicted Fluorescence		Measured Fluorescence	Measured Fluorescence	Measured Fluorescence	Measured Fluorescence		Measured Std. Dev.	Measured Std. Dev.	Measured Std. Dev.	Measured Std. Dev.		COND 1 VS COND 2	COND 1 VS COND 3	COND 1 VS COND 4	COND 2 VS COND 3	COND 2 VS COND 4	COND 3 VS COND 4
IA(5)YQR	O1 core	36228.5	502.823	3994.98	180.243	4.34853e-12		R+YQR	O1 core	1080.97	25.6332	57825.8	1932.74	1.54512e-08		0.0532664	0.42978	0.014413	0.756597		Compatible	Compatible		0.014413	0	0.0388534	0.42978		0.014413	0.014413	0.483047	0.0532664		0.0102385	0.00969544	0.668283	0.0464839		0.00067813	0.000738746	0.00894171	0.00149837		0.899995	0.0010053	0.0010053	0.0010053	0.0010053	0.0010053
FA(1)YQR	O1 core	35343	781.002	7237.45	345.748	3.12233e-11		G+YQR	O1 core	15145.6	1120.76	50314	806.94	6.4558e-13		0.0964993	0.374741	0.201942	0.468912		Compatible	Compatible		0.0964993	0.105442	0	0.269299		0.201942	0.0964993	0.47124	0.0964993		0.0682597	0.0461592	0.168553	0.0839278		0.00189445	0.00164792	0.00390824	0.00460461		0.0010053	0.0010053	0.0010053	0.0010053	0.0010053	0.0010053
IA(5)YQR	O1 core	36228.5	502.823	3994.98	180.243	4.34853e-12		F+YQR	O1 core	2181.13	72.1265	25444.8	1189.21	1.08243e-07		0.0532664	0.42978	0.0290817	0.310183		Compatible	Compatible		0.0290817	0	0.0241847	0.285998		0.0290817	0.0290817	0.339264	0.0532664		0.0477285	0.0376225	0.279385	0.0464906		0.000850403	0.00116084	0.00893283	0.0014228		0.0114074	0.0010053	0.899995	0.0010053	0.0289009	0.0010053
IA(5)YQR	O1 core	36228.5	502.823	3994.98	180.243	4.34853e-12		G+YQR	O1 core	15145.6	1120.76	50314	806.94	6.4558e-13		0.0532664	0.42978	0.201942	0.468912		Compatible	Compatible		0.0532664	0.148675	0	0.281105		0.201942	0.0532664	0.483047	0.0532664		0.167576	0.0761707	0.637708	0.115335		0.00719337	0.00247383	0.0220214	0.00397987		0.0010053	0.0010053	0.0010053	0.0010053	0.0010053	0.0010053
FA(1)YQR	O1 core	35343	781.002	7237.45	345.748	3.12233e-11		R+YQR	O1 core	1080.97	25.6332	57825.8	1932.74	1.54512e-08		0.0964993	0.374741	0.014413	0.756597		Compatible	Compatible		0.014413	0	0.0820864	0.374741		0.014413	0.014413	0.47124	0.0964993		0.034069	0.0169416	0.230968	0.0420449		0.00130058	0.000608027	0.00296586	0.0012973		0.899995	0.0010053	0.0010053	0.0010053	0.0010053	0.0010053
RA(2)YQR	O1 core	37187.5	879.497	5197.72	117.852	3.15377e-09		G+YQR	O1 core	15145.6	1120.76	50314	806.94	6.4558e-13		0.069303	0.42653	0.201942	0.468912		Compatible	Compatible		0.069303	0.132639	0	0.293891		0.201942	0.069303	0.495833	0.069303		0.150044	0.0501581	0.561543	0.0632007		0.00518538	0.00153678	0.024687	0.00356634		0.0010053	0.0010053	0.0010053	0.0010053	0.393685	0.0010053
