# Supplementary material for: Performance Prediction of Fundamental Transcriptional Programs
Source: ACS Synth Biol. 2023 Mar 20;12(4):1094–108. doi: 10.1021/acssynbio.2c00593 (PMC10127286; doi:10.1021/acssynbio.2c00593)
Supplement: Supplementary file 4 — sb2c00593_si_004.xlsx [file sb2c00593_si_004.xlsx]

## Sheet: Non-operational AND
SISO Variant [X+DBD + Operator]		(-) INDUCER		(+) INDUCER		p-value		SISO Variant [Y+DBD + Operator]		(-) INDUCER		(+) INDUCER		p-value															(-) INDUCER X, (-) INDUCER Y	(+) INDUCER X, (-) INDUCER Y	(-) INDUCER X, (+) INDUCER Y	(+) INDUCER X, (+) INDUCER Y		(-) INDUCER X, (-) INDUCER Y	(+) INDUCER X, (-) INDUCER Y	(-) INDUCER X, (+) INDUCER Y	(+) INDUCER X, (+) INDUCER Y		(-) INDUCER X, (-) INDUCER Y	(+) INDUCER X, (-) INDUCER Y	(-) INDUCER X, (+) INDUCER Y	(+) INDUCER X, (+) INDUCER Y		p-values for one-way ANOVA with post-hoc Tukey-Kramer HSD test
		Mean Fluorescence	Std. Dev. Fluorescence	Mean Fluorescence	Std. Dev. Fluorescence					Mean Fluorescence	Std. Dev. Fluorescence	Mean Fluorescence	Std. Dev. Fluorescence			εX	𝛔X	εY	𝛔Y		Compatibility Test 1	Compatibility Test 2		𝝰_0	𝝰_1	𝝰_2	𝝰_3		Predicted Fluorescence	Predicted Fluorescence	Predicted Fluorescence	Predicted Fluorescence		Measured Fluorescence	Measured Fluorescence	Measured Fluorescence	Measured Fluorescence		Measured Std. Dev.	Measured Std. Dev.	Measured Std. Dev.	Measured Std. Dev.		COND 1 VS COND 2	COND 1 VS COND 3	COND 1 VS COND 4	COND 2 VS COND 3	COND 2 VS COND 4	COND 3 VS COND 4
I+NAR	Ogta prox	11702.8	630.271	22894.6	878.04	2.21608e-09		R+NAR	Ogta prox	110.97	4.09127	117.252	7.32041	0.133217		0.156037	0.149224	0.0014796	8.3756e-05		Compatible	Incompatible		0.0014796	0	0.154557	-0.154474		0.0014796	0.0014796	0.156037	0.00156336		0.158197	0.344423	0.189551	0.456774		0.0455908	0.044615	0.0199853	0.0645618		0.0010053	0.694525	0.0010053	0.0010053	0.0054028	0.0010053
I+GKR	Ogac prox	10654	508.018	48876.4	1657.54	5.58096e-09		G+GKR	Ogac prox	30633.2	8100.42	40050	3165.09	0.0487056		0.142053	0.509633	0.408443	0.125557		Compatible	Compatible		0.142053	0.26639	0	0.125557		0.142053	0.408443	0.142053	0.534		0.152908	0.386803	0.181474	0.458366		0.0135345	0.0162043	0.0275216	0.0135637		0.0010053	0.104335	0.0010053	0.0010053	0.0010053	0.0010053
I+HTK	Octt prox	11646.1	942.97	42324.8	6111.57	7.76919e-05		G+HTK	Octt prox	34639.1	5604.36	43069.4	1346.65	0.0189297		0.155282	0.409049	0.461855	0.112404		Compatible	Compatible		0.155282	0.306573	0	0.102476		0.155282	0.461855	0.155282	0.564331		0.255254	0.421164	0.285412	0.516672		0.0187009	0.0137376	0.0386963	0.0321834		0.0010053	0.339807	0.0010053	0.0010053	0.0010053	0.0010053
I+NAR	Ogta prox	11702.8	630.271	22894.6	878.04	2.21608e-09		F+NAR	Ogta prox	12688.5	1267.03	7375.83	1098.6	3.72464e-05		0.156037	0.149224	0.16918	-0.0708351		Compatible	Incompatible		0.156037	0.0131424	0	-0.0708351		0.156037	0.16918	0.156037	0.0983444		0.20927	0.217088	0.0892687	0.115462		0.0174507	0.0252902	0.00229081	0.00160274		0.839411	0.0010053	0.0010053	0.0010053	0.0010053	0.0630567
I+HTK	Octt prox	11646.1	942.97	42324.8	6111.57	7.76919e-05		F+HTK	Octt prox	20965.5	2299.7	19581.4	608.429	0.243381		0.155282	0.409049	0.27954	-0.0184549		Compatible	Compatible		0.155282	0.124258	0	-0.0184549		0.155282	0.27954	0.155282	0.261085		0.231102	0.370953	0.191477	0.346915		0.0104418	0.0124933	0.00267804	0.0104292		0.0010053	0.0010053	0.0010053	0.0010053	0.0046005	0.0010053
R+NAR	Ogta prox	110.97	4.09127	117.252	7.32041	0.133217		G+NAR	Ogta prox	9511	575.359	15012.3	490.853	2.15586e-08		0.0014796	8.3756e-05	0.126813	0.07335		Incompatible	Compatible		0.0014796	0.125334	0	-0.12525		0.0014796	0.126813	0.0014796	0.00156336		0.206517	0.230266	0.253789	0.254629		0.0047374	0.00750025	0.0154969	0.012981		0.0138342	0.0010053	0.0010053	0.0148527	0.0113888	0.899995
R+GKR	Ogac prox	14489.3	2726.5	43408.9	4419.08	1.13795e-06		G+GKR	Ogac prox	30633.2	8100.42	40050	3165.09	0.0487056		0.193191	0.385594	0.408443	0.125557		Compatible	Compatible		0.193191	0.215251	0	0.125557		0.193191	0.408443	0.193191	0.534		0.138945	0.282825	0.141368	0.420099		0.0138791	0.0113988	0.0190427	0.0259979		0.0010053	0.899995	0.0010053	0.0010053	0.0010053	0.0010053
R+HTK	Octt prox	22220.1	973.157	35898.8	1494.9	6.05229e-08		G+HTK	Octt prox	34639.1	5604.36	43069.4	1346.65	0.0189297		0.296268	0.182382	0.461855	0.112404		Compatible	Compatible		0.296268	0.165587	0	0.0167957		0.296268	0.461855	0.296268	0.47865		0.308823	0.36596	0.327989	0.482509		0.0232903	0.0159742	0.00552942	0.016181		0.0010053	0.286764	0.0010053	0.0082097	0.0010053	0.0010053
R+NAR	Ogta prox	110.97	4.09127	117.252	7.32041	0.133217		F+NAR	Ogta prox	12688.5	1267.03	7375.83	1098.6	3.72464e-05		0.0014796	8.3756e-05	0.16918	-0.0708351		Incompatible	Compatible		0.0014796	0.1677	0	-0.167616		0.0014796	0.16918	0.0014796	0.00156336		0.151323	0.152331	0.0787532	0.100553		0.0121752	0.00530109	0.00387354	0.0043862		0.899995	0.0010053	0.0010053	0.0010053	0.0010053	0.0010053
R+HTK	Octt prox	22220.1	973.157	35898.8	1494.9	6.05229e-08		F+HTK	Octt prox	20965.5	2299.7	19581.4	608.429	0.243381		0.296268	0.182382	0.27954	-0.0184549		Compatible	Incompatible		0.27954	0	0.0167276	-0.0351825		0.27954	0.27954	0.296268	0.261085		0.142684	0.210183	0.199856	0.26632		0.007783	0.0260592	0.0104303	0.01064		0.0010053	0.0010053	0.0010053	0.702061	0.0010053	0.0010053
E+HTK	Octt prox	4858.31	317.251	34935.9	5341.75	5.39903e-05		G+HTK	Octt prox	34639.1	5604.36	43069.4	1346.65	0.0189297		0.0647775	0.401035	0.461855	0.112404		Compatible	Compatible		0.0647775	0.397077	0	0.00395787		0.0647775	0.461855	0.0647775	0.465812		0.187748	0.391445	0.235421	0.529563		0.00976659	0.00661894	0.00563056	0.0106747		0.0010053	0.0010053	0.0010053	0.0010053	0.0010053	0.0010053
E+YQR	O1 prox	15564.7	352.319	34494.2	579.98	2.51846e-12		F+YQR	O1 prox	1941.78	37.9752	9717.43	145.398	8.5001e-11		0.207529	0.252394	0.0258904	0.103675		Compatible	Incompatible		0.0258904	0	0.181639	-0.0779635		0.0258904	0.0258904	0.207529	0.129566		0.085068	0.0713362	0.0926255	0.132533		0.00875178	0.00829324	0.0110876	0.00864883		0.121474	0.572681	0.0010053	0.0082543	0.0010053	0.0010053
E+NAR	Ogta prox	10961.5	1297.83	44677	5549.97	2.09774e-05		F+NAR	Ogta prox	12688.5	1267.03	7375.83	1098.6	3.72464e-05		0.146154	0.449539	0.16918	-0.0708351		Compatible	Incompatible		0.146154	0.023026	0	-0.0708351		0.146154	0.16918	0.146154	0.0983444		0.234384	0.194342	0.0770683	0.107539		0.00830835	0.00461381	0.0027939	0.00331001		0.0010053	0.0010053	0.0010053	0.0010053	0.0010053	0.0010053
E+HTK	Octt prox	4858.31	317.251	34935.9	5341.75	5.39903e-05		F+HTK	Octt prox	20965.5	2299.7	19581.4	608.429	0.243381		0.0647775	0.401035	0.27954	-0.0184549		Compatible	Compatible		0.0647775	0.214763	0	-0.0184549		0.0647775	0.27954	0.0647775	0.261085		0.296993	0.297569	0.0954232	0.264394		0.0227062	0.00794138	0.00312437	0.00593678		0.899995	0.0010053	0.0027057	0.0010053	0.0022922	0.0010053
I+NAR	Ogta core	2097.83	192.295	18301.2	608.335	2.0616e-09		F+NAR	Ogta core	2888.87	124.416	1634.45	91.4561	1.64861e-08		0.0279711	0.216045	0.0385183	-0.0167256		Compatible	Incompatible		0.0279711	0.0105472	0	-0.0167256		0.0279711	0.0385183	0.0279711	0.0217927		0.479804	0.406586	0.022419	0.0260935		0.0362419	0.0330899	0.000517169	0.000485857		0.0010053	0.0010053	0.0010053	0.0010053	0.0010053	0.899995
I+HTK	Octt core	10268.5	595.415	54163	2821.19	1.48516e-07		F+HTK	Octt core	24374.2	4129.76	25631.6	1233.94	0.538815		0.136913	0.58526	0.324989	0.0167654		Compatible	Compatible		0.136913	0.188076	0	0.0167654		0.136913	0.324989	0.136913	0.341755		0.143272	0.434047	0.107928	0.412301		0.00391866	0.00634101	0.0043198	0.00722691		0.0010053	0.0010053	0.0010053	0.0010053	0.0010053	0.0010053
R+NAR	Ogta core	3760.43	801.501	11186.1	399.655	1.96108e-07		F+NAR	Ogta core	2888.87	124.416	1634.45	91.4561	1.64861e-08		0.050139	0.0990084	0.0385183	-0.0167256		Compatible	Incompatible		0.0385183	0	0.0116207	-0.0283464		0.0385183	0.0385183	0.050139	0.0217927		0.3223	0.27226	0.0123782	0.011918		0.0292459	0.0161175	0.000928684	0.000358323		0.0010053	0.0010053	0.0010053	0.0010053	0.0010053	0.899995
R+HTK	Octt core	25211.3	1952.35	48887.7	1621.34	2.2907e-09		F+HTK	Octt core	24374.2	4129.76	25631.6	1233.94	0.538815		0.336151	0.315685	0.324989	0.0167654		Compatible	Compatible		0.324989	0	0.0111619	0.00560351		0.324989	0.324989	0.336151	0.341755		0.0678148	0.235029	0.0647242	0.297634		0.00659782	0.0255565	0.00572154	0.0146011		0.118204	0.218115	0.0010053	0.0015637	0.0010053	0.0010053
E+NAR	Ogta core	1490.08	84.6454	37352.3	2300.62	3.55469e-07		F+NAR	Ogta core	2888.87	124.416	1634.45	91.4561	1.64861e-08		0.0198678	0.478163	0.0385183	-0.0167256		Compatible	Compatible		0.0198678	0.0186505	0	-0.0167256		0.0198678	0.0385183	0.0198678	0.0217927		0.150448	0.0946648	0.0130312	0.0200567		0.0053493	0.00142751	0.000667856	0.000931106		0.0010053	0.0010053	0.0010053	0.0010053	0.0010053	0.0042473
E+HTK	Octt core	1718.9	73.2307	70305.2	2351.59	1.56305e-08		F+HTK	Octt core	24374.2	4129.76	25631.6	1233.94	0.538815		0.0229187	0.914484	0.324989	0.0167654		Compatible	Compatible		0.0229187	0.302071	0	0.0167654		0.0229187	0.324989	0.0229187	0.341755		1.00288	0.482019	0.0284815	0.296484		0.115058	0.0601284	0.00167069	0.0307634		0.0010053	0.0010053	0.0010053	0.0010053	0.0014622	0.0010053
G+NAR	Ogta core	1524.17	57.8889	29235.6	1252.48	6.05234e-08		F+NAR	Ogta core	2888.87	124.416	1634.45	91.4561	1.64861e-08		0.0203223	0.369486	0.0385183	-0.0167256		Compatible	Compatible		0.0203223	0.018196	0	-0.0167256		0.0203223	0.0385183	0.0203223	0.0217927		0.189421	0.207647	0.00995931	0.0182375		0.0137144	0.0182744	0.000345765	0.000808405		0.0870571	0.0010053	0.0010053	0.0010053	0.0010053	0.651972

## Sheet: Non-operational NOR
SISO Variant [XADBD + Operator]		(-) INDUCER		(+) INDUCER		p-value		SISO Variant [YADBD + Operator]		(-) INDUCER		(+) INDUCER		p-value															(-) INDUCER X, (-) INDUCER Y	(+) INDUCER X, (-) INDUCER Y	(-) INDUCER X, (+) INDUCER Y	(+) INDUCER X, (+) INDUCER Y		(-) INDUCER X, (-) INDUCER Y	(+) INDUCER X, (-) INDUCER Y	(-) INDUCER X, (+) INDUCER Y	(+) INDUCER X, (+) INDUCER Y		(-) INDUCER X, (-) INDUCER Y	(+) INDUCER X, (-) INDUCER Y	(-) INDUCER X, (+) INDUCER Y	(+) INDUCER X, (+) INDUCER Y		p-values for one-way ANOVA with post-hoc Tukey-Kramer HSD test
		Mean Fluorescence	Std. Dev. Fluorescence	Mean Fluorescence	Std. Dev. Fluorescence					Mean Fluorescence	Std. Dev. Fluorescence	Mean Fluorescence	Std. Dev. Fluorescence			εX	𝛔X	εY	𝛔Y		Compatibility Test 1	Compatibility Test 2		𝝰_0	𝝰_1	𝝰_2	𝝰_3		Predicted Fluorescence	Predicted Fluorescence	Predicted Fluorescence	Predicted Fluorescence		Measured Fluorescence	Measured Fluorescence	Measured Fluorescence	Measured Fluorescence		Measured Std. Dev.	Measured Std. Dev.	Measured Std. Dev.	Measured Std. Dev.		COND 1 VS COND 2	COND 1 VS COND 3	COND 1 VS COND 4	COND 2 VS COND 3	COND 2 VS COND 4	COND 3 VS COND 4
IA(6)NAR	Ogta prox	39389.1	2762.05	12811.5	747.708	1.2998e-06		PALAR	Ogta prox	133.161	1.13053	60.8285	2.21382	1.57697e-11		0.17082	0.354368	0.000811046	0.000964437		Compatible	Incompatible		0.000811046	0	0.170009	-0.169045		0.00177548	0.17082	0.000811046	0.000811046		0.322445	0.173506	0.0294583	0.0277159		0.0163081	0.0265337	0.00105375	0.00117276		0.0010053	0.0010053	0.0010053	0.0010053	0.0010053	0.899995
IA(9)YQR	Osym prox	55010.6	2233.78	16699.1	1226.55	1.08633e-09		PAYQR	Osym prox	15910.3	1385.75	3049.18	736.042	1.42276e-07		0.222655	0.51082	0.0406558	0.171482		Compatible	Incompatible		0.0406558	0	0.181999	-0.0105171		0.212138	0.222655	0.0406558	0.0406558		0.124912	0.148078	0.0466363	0.0359798		0.0130888	0.0139144	0.00329112	0.00495655		0.0077696	0.0010053	0.0010053	0.0010053	0.0010053	0.358069
RA(3)NAR	Ogta prox	29235.5	1381.87	4117.05	208.695	1.02432e-07		PALAR	Ogta prox	133.161	1.13053	60.8285	2.21382	1.57697e-11		0.054894	0.334912	0.000811046	0.000964437		Compatible	Incompatible		0.000811046	0	0.0540829	-0.0531185		0.00177548	0.054894	0.000811046	0.000811046		0.345414	0.143562	0.0424794	0.0328794		0.00747654	0.00620677	0.0016681	0.000495908		0.0010053	0.0010053	0.0010053	0.0010053	0.0010053	0.0280849
PALAR	Ogta prox	133.161	1.13053	60.8285	2.21382	1.57697e-11		FA(2)NAR	Ogta prox	41717.5	4470.12	23570.3	1082.69	0.00017423		0.000811046	0.000964437	0.314271	0.241963		Incompatible	Compatible		0.000811046	0.31346	0	-0.312495		0.00177548	0.000811046	0.314271	0.000811046		0.398895	0.0561527	0.354677	0.0540379		0.0150899	0.000984207	0.0103675	0.0016676		0.0010053	0.0010053	0.0010053	0.0010053	0.899995	0.0010053
IA(9)HQN	Ottg core	31247.1	1464.25	12324.2	2493.11	4.21244e-07		PAHQN	Ottg core	6900.4	266.511	344.372	14.189	3.49477e-08		0.164323	0.252306	0.00459162	0.0874137		Compatible	Incompatible		0.00459162	0	0.159731	-0.0723172		0.0920054	0.164323	0.00459162	0.00459162		0.0771751	0.0515024	0.0492534	0.0446171		0.00272747	0.00211658	0.00255817	0.00158514		0.0010053	0.0010053	0.0010053	0.427942	0.0010053	0.0214341
IA(9)YQR	Osym core	49788.9	449.183	4456.79	248.493	1.04438e-15		PAYQR	Osym core	2960.93	78.2088	490.848	35.2476	6.56344e-11		0.0594238	0.604428	0.00654464	0.0329344		Compatible	Incompatible		0.00654464	0	0.0528792	-0.0199448		0.039479	0.0594238	0.00654464	0.00654464		0.0356102	0.0236039	0.0189362	0.0166799		0.00153526	0.00109923	0.0018041	0.000293108		0.0010053	0.0010053	0.0010053	0.0010053	0.0010053	0.0593077
IA(6)HTK	Octt core	15602	990.439	8494.99	845.683	3.14518e-07		FA(2)HTK	Octt core	47653.4	922.242	26789.8	537.911	7.41544e-11		0.113267	0.0947606	0.357198	0.27818		Incompatible	Compatible		0.113267	0.243931	0	-0.149171		0.208027	0.113267	0.357198	0.113267		0.570977	0.309443	0.345251	0.19891		0.0321788	0.0155434	0.0149809	0.0168426		0.0010053	0.0010053	0.0010053	0.0636432	0.0010053	0.0010053
IA(9)HQN	Ottg core	31247.1	1464.25	12324.2	2493.11	4.21244e-07		SAHQN	Ottg core	7232.54	193.776	1500.07	46.9387	3.13009e-09		0.164323	0.252306	0.0200009	0.076433		Compatible	Incompatible		0.0200009	0	0.144322	-0.0678887		0.0964339	0.164323	0.0200009	0.0200009		0.178226	0.0902834	0.0338602	0.058685		0.00244106	0.00237158	0.000833857	0.00164618		0.0010053	0.0010053	0.0010053	0.0010053	0.0010053	0.0010053
IA(6)GKR	Ogac core	41496.4	5436.54	12709.1	2544.23	1.22936e-05		SAGKR	Ogac core	12089.7	415.599	3289.37	165.289	2.4492e-09		0.169455	0.383831	0.0438583	0.117338		Compatible	Incompatible		0.0438583	0	0.125597	-0.0082587		0.161196	0.169455	0.0438583	0.0438583		0.27783	0.0894745	0.0917373	0.0779094		0.00745512	0.00520989	0.00327338	0.00133665		0.0010053	0.0010053	0.0010053	0.876542	0.0063987	0.0012069
IA(6)HTK	Octt core	15602	990.439	8494.99	845.683	3.14518e-07		SAHTK	Octt core	33258.6	627.718	24200.9	255.521	2.64121e-08		0.113267	0.0947606	0.322679	0.120769		Incompatible	Compatible		0.113267	0.209413	0	-0.114652		0.208027	0.113267	0.322679	0.113267		0.458068	0.247067	0.380658	0.242022		0.00974034	0.00620721	0.0108081	0.00504655		0.0010053	0.0010053	0.0010053	0.0010053	0.752364	0.0010053
IA(9)YQR	Osym core	49788.9	449.183	4456.79	248.493	1.04438e-15		SAYQR	Osym core	4229.08	47.6385	660.663	8.17552	4.9474e-11		0.0594238	0.604428	0.00880884	0.0475788		Compatible	Incompatible		0.00880884	0	0.050615	-0.00303615		0.0563877	0.0594238	0.00880884	0.00880884		0.0962562	0.0727507	0.0135505	0.0334567		0.00168862	0.00242728	0.000337646	0.000588746		0.0010053	0.0010053	0.0010053	0.0010053	0.0010053	0.0010053
SATAN	Otta core	7328.55	284.055	2785.78	121.853	9.92533e-09		FA(2)TAN	Otta core	26005.1	1612.39	8914.23	363.529	1.07083e-06		0.0371437	0.0605703	0.118856	0.227879		Incompatible	Compatible		0.0371437	0.0817126	0	-0.0211423		0.097714	0.0371437	0.118856	0.0371437		0.136681	0.0519153	0.0695427	0.0331905		0.00326642	0.00340935	0.00342682	0.0018093		0.0010053	0.0010053	0.0010053	0.0010053	0.0010053	0.0010053
SAGKR	Ogac core	12089.7	415.599	3289.37	165.289	2.4492e-09		FA(2)GKR	Ogac core	47166.2	498.335	20629.4	800.28	1.68975e-12		0.0438583	0.117338	0.275059	0.353824		Incompatible	Compatible		0.0438583	0.231201	0	-0.113863		0.161196	0.0438583	0.275059	0.0438583		0.297356	0.0913165	0.17722	0.068022		0.00945947	0.00494634	0.00297694	0.00359393		0.0010053	0.0010053	0.0010053	0.0010053	0.0010053	0.0010053
