# Supplementary material for: Performance Prediction of Fundamental Transcriptional Programs
Source: ACS Synth Biol. 2023 Mar 20;12(4):1094–108. doi: 10.1021/acssynbio.2c00593 (PMC10127286; doi:10.1021/acssynbio.2c00593)
Supplement: Supplementary file 5 — sb2c00593_si_005.xlsx [file sb2c00593_si_005.xlsx]

## Sheet: SEPA AND proximal (NO INS)
SISO Variant [X+DBD + Operator]		(-) INDUCER		(+) INDUCER		p-value		SISO Variant [Y+DBD + Operator]		(-) INDUCER		(+) INDUCER		p-value															(-) INDUCER X, (-) INDUCER Y	(+) INDUCER X, (-) INDUCER Y	(-) INDUCER X, (+) INDUCER Y	(+) INDUCER X, (+) INDUCER Y		(-) INDUCER X, (-) INDUCER Y	(+) INDUCER X, (-) INDUCER Y	(-) INDUCER X, (+) INDUCER Y	(+) INDUCER X, (+) INDUCER Y		(-) INDUCER X, (-) INDUCER Y	(+) INDUCER X, (-) INDUCER Y	(-) INDUCER X, (+) INDUCER Y	(+) INDUCER X, (+) INDUCER Y		p-values for one-way ANOVA with post-hoc Tukey-Kramer HSD test
		Mean Fluorescence	Std. Dev. Fluorescence	Mean Fluorescence	Std. Dev. Fluorescence					Mean Fluorescence	Std. Dev. Fluorescence	Mean Fluorescence	Std. Dev. Fluorescence			εX	𝛔X	εY	𝛔Y		Compatibility Test 1	Compatibility Test 2		𝝰_0	𝝰_1	𝝰_2	𝝰_3		Predicted Fluorescence	Predicted Fluorescence	Predicted Fluorescence	Predicted Fluorescence		Measured Fluorescence	Measured Fluorescence	Measured Fluorescence	Measured Fluorescence		Measured Std. Dev.	Measured Std. Dev.	Measured Std. Dev.	Measured Std. Dev.		COND 1 VS COND 2	COND 1 VS COND 3	COND 1 VS COND 4	COND 2 VS COND 3	COND 2 VS COND 4	COND 3 VS COND 4
I+YQR	Osym prox	2706.41	207.087	43673.9	7462.4	6.29615e-05		R+YQR	Osym prox	4754.19	413.884	46933.7	1273.91	4.85309e-10		0.0360854	0.546233	0.0633893	0.562393		Compatible	Compatible		0.0360854	0.0273038	0	0.518929		0.0360854	0.0633893	0.0360854	0.582319		0.0722515	0.077628	0.097674	0.53812		0.00279275	0.0012021	0.00515937	0.0187188		0.804628	0.0029455	0.0010053	0.0203367	0.0010053	0.0010053
I+HTK	Octt prox	11646.1	942.97	42324.8	6111.57	7.76919e-05		E+HTK	Octt prox	4858.31	317.251	34935.9	5341.75	5.39903e-05		0.155282	0.409049	0.0647775	0.401035		Compatible	Compatible		0.0647775	0	0.0905044	0.31053		0.0647775	0.0647775	0.155282	0.465812		0.100818	0.449368	0.229349	0.62086		0.0126617	0.0750149	0.0861024	0.0730198		0.0271222	0.0095756	0.0010053	0.899995	0.0010053	0.0010053
I+YQR	Osym prox	2706.41	207.087	43673.9	7462.4	6.29615e-05		G+YQR	Osym prox	4448.06	1051.55	21825.1	1335.64	1.30654e-09		0.0360854	0.546233	0.0593075	0.231694		Compatible	Compatible		0.0360854	0.023222	0	0.231694		0.0360854	0.0593075	0.0360854	0.291001		0.0293232	0.0719806	0.0436479	0.152135		0.00192307	0.00717266	0.00472689	0.00860554		0.0590596	0.0050452	0.0010053	0.656806	0.0010053	0.0010053
I+TAN	Otta prox	8697.6	1542.44	44268.3	5038.03	5.89177e-06		F+TAN	Otta prox	4351.54	986.312	13237.5	1301.46	4.97448e-07		0.115968	0.474276	0.0580206	0.11848		Compatible	Compatible		0.0580206	0	0.0579474	0.0605327		0.0580206	0.0580206	0.115968	0.176501		0.049514	0.0912714	0.0505213	0.283166		0.00351265	0.00237509	0.00454317	0.00787928		0.0010053	0.0594373	0.0010053	0.0010053	0.0010053	0.0010053
R+HTK	Octt prox	22220.1	973.157	35898.8	1494.9	6.05229e-08		E+HTK	Octt prox	4858.31	317.251	34935.9	5341.75	5.39903e-05		0.296268	0.182382	0.0647775	0.401035		Compatible	Compatible		0.0647775	0	0.23149	0.169545		0.0647775	0.0647775	0.296268	0.465812		0.033806	0.0523328	0.025092	0.225208		0.00357149	0.00493765	0.00280252	0.00762205		0.0339568	0.0010053	0.0010053	0.0010053	0.0010053	0.0037545
R+YQR	O1 prox	1980.69	159.573	23827.2	817.075	9.23117e-09		G+YQR	O1 prox	5449.19	127.592	23372.8	196.089	1.7561e-16		0.0264092	0.291286	0.0726558	0.238981		Compatible	Compatible		0.0264092	0.0462467	0	0.238981		0.0264092	0.0726558	0.0264092	0.311637		0.0103526	0.0255492	0.0064412	0.104524		0.000258646	0.00149768	0.0004111	0.00118272		0.0010053	0.0010053	0.0010053	0.0010053	0.0010053	0.0010053
R+TAN	Otta prox	7374.56	744.581	34174.3	2829.98	1.50912e-06		F+TAN	Otta prox	4351.54	986.312	13237.5	1301.46	4.97448e-07		0.0983274	0.357329	0.0580206	0.11848		Compatible	Compatible		0.0580206	0	0.0403068	0.0781732		0.0580206	0.0580206	0.0983274	0.176501		0.155228	0.293962	0.315336	0.566715		0.0358055	0.0642149	0.0305481	0.117469		0.124304	0.0010053	0.0010053	0.0010053	0.0010053	0.0010053
E+HQN	Ottg prox	1512.15	111.185	33717.2	1457.37	5.56827e-08		G+HQN	Ottg prox	5321.54	295.277	19456.2	531.669	3.28198e-11		0.020162	0.429401	0.0709539	0.188462		Compatible	Compatible		0.020162	0.0507918	0	0.188462		0.020162	0.0709539	0.020162	0.259416		0.103196	0.168303	0.195523	0.355363		0.0352777	0.0270955	0.0510796	0.0339643		0.0010053	0.899995	0.0010053	0.0010053	0.0010053	0.0010053
E+YQR	Osym prox	2722.15	187.208	67161.7	6589.27	3.66355e-06		F+YQR	Osym prox	1905.24	369.296	17065.4	1822.7	4.58992e-06		0.0362953	0.859195	0.0254032	0.202136		Compatible	Compatible		0.0254032	0	0.0108921	0.191244		0.0254032	0.0254032	0.0362953	0.227539		0.056944	0.0749033	0.0677014	0.211386		0.00554192	0.00323691	0.00152538	0.0108193		0.0012058	0.0630685	0.0010053	0.30386	0.0010053	0.0010053
G+HQN	Ottg prox	5321.54	295.277	19456.2	531.669	3.28198e-11		F+HQN	Ottg prox	5643.27	175.441	14514.1	276.608	1.83853e-12		0.0709539	0.188462	0.0752435	0.118278		Compatible	Compatible		0.0709539	0.00428965	0	0.118278		0.0709539	0.0752435	0.0709539	0.193521		0.0358768	0.0303923	0.115661	0.195561		0.0015736	0.000991475	0.00288773	0.00659706		0.0074563	0.0010053	0.0010053	0.0010053	0.0010053	0.0010053

## Sheet: SEPA AND proximal (INS)
SISO Variant [X+DBD + Operator]		(-) INDUCER		(+) INDUCER		p-value		SISO Variant [Y+DBD + Operator]		(-) INDUCER		(+) INDUCER		p-value															(-) INDUCER X, (-) INDUCER Y	(+) INDUCER X, (-) INDUCER Y	(-) INDUCER X, (+) INDUCER Y	(+) INDUCER X, (+) INDUCER Y		(-) INDUCER X, (-) INDUCER Y	(+) INDUCER X, (-) INDUCER Y	(-) INDUCER X, (+) INDUCER Y	(+) INDUCER X, (+) INDUCER Y		(-) INDUCER X, (-) INDUCER Y	(+) INDUCER X, (-) INDUCER Y	(-) INDUCER X, (+) INDUCER Y	(+) INDUCER X, (+) INDUCER Y		p-values for one-way ANOVA with post-hoc Tukey-Kramer HSD test
		Mean Fluorescence	Std. Dev. Fluorescence	Mean Fluorescence	Std. Dev. Fluorescence					Mean Fluorescence	Std. Dev. Fluorescence	Mean Fluorescence	Std. Dev. Fluorescence			εX	𝛔X	εY	𝛔Y		Compatibility Test 1	Compatibility Test 2		𝝰_0	𝝰_1	𝝰_2	𝝰_3		Predicted Fluorescence	Predicted Fluorescence	Predicted Fluorescence	Predicted Fluorescence		Measured Fluorescence	Measured Fluorescence	Measured Fluorescence	Measured Fluorescence		Measured Std. Dev.	Measured Std. Dev.	Measured Std. Dev.	Measured Std. Dev.		COND 1 VS COND 2	COND 1 VS COND 3	COND 1 VS COND 4	COND 2 VS COND 3	COND 2 VS COND 4	COND 3 VS COND 4
I+YQR	Osym prox	6219.35	430.6	45448.2	2671.05	2.92064e-07		R+YQR	Osym prox	4711.16	406.413	53691	1835.52	1.27511e-08		0.0829247	0.523052	0.0628154	0.653064		Compatible	Compatible		0.0628154	0	0.0201092	0.523052		0.0628154	0.0628154	0.0829247	0.605976		0.0804737	0.080058	0.230616	0.622379		0.00792024	0.0077881	0.115386	0.0397373		0.899995	0.0048108	0.0010053	0.0046924	0.0010053	0.0010053
I+HTK	Octt prox	34051.4	3437.55	69949.7	981.087	7.21347e-07		E+HTK	Octt prox	3767.79	311.071	63600	940.93	3.38073e-08		0.454019	0.478644	0.0502372	0.797763		Compatible	Compatible		0.0502372	0	0.403782	0.393981		0.0502372	0.0502372	0.454019	0.848		0.241062	0.446232	0.465384	0.908243		0.00865749	0.0209472	0.0294237	0.0286351		0.0010053	0.0010053	0.0010053	0.572061	0.0010053	0.0010053
I+YQR	Osym prox	5338.08	233.678	42115.6	1120.14	2.64117e-09		G+YQR	Osym prox	4518.67	1043.97	27142	2801.12	3.77662e-13		0.0711744	0.490367	0.0602489	0.301644		Compatible	Compatible		0.0602489	0	0.0109255	0.290719		0.0602489	0.0602489	0.0711744	0.361893		0.0494527	0.0986232	0.0880919	0.246736		0.00323933	0.00538871	0.00464762	0.0131974		0.0010053	0.0010053	0.0010053	0.165721	0.0010053	0.0010053
I+TAN	Otta prox	12867.8	369.579	56621.7	2524.28	1.35168e-07		F+TAN	Otta prox	5942.28	165.484	22348.4	301.121	5.08767e-10		0.171571	0.583385	0.0792304	0.218749		Compatible	Compatible		0.0792304	0	0.0923401	0.126409		0.0792304	0.0792304	0.171571	0.297979		0.072606	0.085328	0.136119	0.291887		0.00113645	0.00176658	0.0046443	0.0145828		0.0739873	0.0010053	0.0010053	0.0010053	0.0010053	0.0010053
R+HTK	Octt prox	44056.3	1833.45	63948	915.311	6.22796e-08		E+HTK	Octt prox	3869.6	312.741	65052.1	1435.99	3.4507e-10		0.587418	0.265222	0.0515947	0.815767		Compatible	Compatible		0.0515947	0	0.535823	0.265222		0.0515947	0.0515947	0.587418	0.85264		0.182527	0.331026	0.514238	0.77422		0.00724119	0.0454988	0.00984953	0.0290046		0.0010053	0.0010053	0.0010053	0.0010053	0.0010053	0.0010053
R+YQR	O1 prox	10100	212.667	67199.7	1394.93	1.45928e-09		G+YQR	O1 prox	32625.7	574.612	66734.3	776.341	4.9197e-13		0.134667	0.761329	0.435009	0.454781		Compatible	Compatible		0.134667	0.300343	0	0.454781		0.134667	0.435009	0.134667	0.88979		0.148873	0.44871	0.109061	0.826645		0.00298139	0.0162695	0.0021537	0.0106093		0.0010053	0.0010053	0.0010053	0.0010053	0.0010053	0.0010053
R+TAN	Otta prox	11370.1	1173.02	48155.8	2118.64	9.26537e-10		F+TAN	Otta prox	7163.17	699.925	23235.1	515.713	2.58239e-08		0.151601	0.490476	0.0955089	0.214293		Compatible	Compatible		0.0955089	0	0.0560922	0.158201		0.0955089	0.0955089	0.151601	0.309802		0.0832522	0.0723923	0.238941	0.434182		0.00540703	0.00210886	0.0127554	0.0118288		0.270971	0.0010053	0.0010053	0.0010053	0.0010053	0.0010053
E+HQN	Ottg prox	1685.5	67.1912	27098.9	1730.81	4.77762e-07		G+HQN	Ottg prox	7235.4	743.786	22434.7	879.373	4.49863e-07		0.0224733	0.338846	0.096472	0.202657		Compatible	Compatible		0.0224733	0.0739987	0	0.202657		0.0224733	0.096472	0.0224733	0.299129		0.0528992	0.0895	0.06388	0.28029		0.00150454	0.0026934	0.00301744	0.0128001		0.0010053	0.0790239	0.0010053	0.0010053	0.0010053	0.0010053
E+YQR	Osym prox	2941.85	78.9186	45835.5	914.669	1.1802e-09		F+YQR	Osym prox	4893.01	87.8755	20241.7	316.527	4.99652e-10		0.0392247	0.571916	0.0652401	0.204649		Compatible	Compatible		0.0392247	0.0260154	0	0.204649		0.0392247	0.0652401	0.0392247	0.26989		0.0291269	0.0372558	0.0415834	0.258489		0.000643676	0.000798781	0.00174923	0.00498932		0.0010053	0.0010053	0.0010053	0.08371	0.0010053	0.0010053
G+HQN	Ottg prox	6070.88	121.843	21209.3	1777.62	6.86222e-06		F+HQN	Ottg prox	4136.11	549.759	10986.2	555.057	5.5493e-06		0.0809451	0.201845	0.0551482	0.091335		Compatible	Compatible		0.0551482	0	0.025797	0.065538		0.0551482	0.0551482	0.0809451	0.146483		0.0373167	0.0490171	0.0792598	0.139956		0.00187047	0.00178173	0.00261535	0.00798108		0.0022394	0.0010053	0.0010053	0.0010053	0.0010053	0.0010053

## Sheet: SEPA NOR proximal (NO INS)
SISO Variant [XADBD + Operator]		(-) INDUCER		(+) INDUCER		p-value		SISO Variant [YADBD + Operator]		(-) INDUCER		(+) INDUCER		p-value															(-) INDUCER X, (-) INDUCER Y	(+) INDUCER X, (-) INDUCER Y	(-) INDUCER X, (+) INDUCER Y	(+) INDUCER X, (+) INDUCER Y		(-) INDUCER X, (-) INDUCER Y	(+) INDUCER X, (-) INDUCER Y	(-) INDUCER X, (+) INDUCER Y	(+) INDUCER X, (+) INDUCER Y		(-) INDUCER X, (-) INDUCER Y	(+) INDUCER X, (-) INDUCER Y	(-) INDUCER X, (+) INDUCER Y	(+) INDUCER X, (+) INDUCER Y		p-values for one-way ANOVA with post-hoc Tukey-Kramer HSD test
		Mean Fluorescence	Std. Dev. Fluorescence	Mean Fluorescence	Std. Dev. Fluorescence					Mean Fluorescence	Std. Dev. Fluorescence	Mean Fluorescence	Std. Dev. Fluorescence			εX	𝛔X	εY	𝛔Y		Compatibility Test 1	Compatibility Test 2		𝝰_0	𝝰_1	𝝰_2	𝝰_3		Predicted Fluorescence	Predicted Fluorescence	Predicted Fluorescence	Predicted Fluorescence		Measured Fluorescence	Measured Fluorescence	Measured Fluorescence	Measured Fluorescence		Measured Std. Dev.	Measured Std. Dev.	Measured Std. Dev.	Measured Std. Dev.		COND 1 VS COND 2	COND 1 VS COND 3	COND 1 VS COND 4	COND 2 VS COND 3	COND 2 VS COND 4	COND 3 VS COND 4
IA(6)NAR	Ogta prox	39389.1	2762.05	12811.5	747.708	1.2998e-06		RA(3)NAR	Ogta prox	29235.5	1381.87	4117.05	208.695	1.02432e-07		0.17082	0.354368	0.054894	0.334912		Compatible	Compatible		0.054894	0	0.115926	0.218986		0.389806	0.17082	0.054894	0.054894		0.417625	0.393113	0.328234	0.269443		0.010465	0.0512666	0.00594165	0.00900893		0.484655	0.0010053	0.0010053	0.0051958	0.0010053	0.0116408
IA(5)TAN	Otta prox	43207.1	2593.37	4954.73	238.567	4.05596e-07		PATAN	Otta prox	43771.6	2458.86	9643.95	826.209	8.06785e-08		0.0660631	0.510032	0.128586	0.455035		Compatible	Compatible		0.0660631	0.062523	0	0.447509		0.576095	0.0660631	0.128586	0.0660631		0.359403	0.182462	0.188878	0.141178		0.0436626	0.0192693	0.0197342	0.0264139		0.0010053	0.0010053	0.0010053	0.899995	0.143839	0.0745504
IA(5)YQR	O1 prox	16196.8	300.669	2830.42	89.8636	1.30568e-10		SAYQR	O1 prox	11922.7	235.683	2953.24	99.5034	3.24472e-11		0.0377389	0.178218	0.0393765	0.119593		Compatible	Compatible		0.0377389	0.00163756	0	0.119593		0.158969	0.0377389	0.0393765	0.0377389		0.230874	0.0764109	0.0640589	0.0659032		0.00426532	0.000619405	0.00331163	0.00201898		0.0010053	0.0010053	0.0010053	0.0010053	0.0010053	0.727831
IA(9)YQR	Osym prox	55010.6	2233.78	16699.1	1226.55	1.08633e-09		FA(1)YQR	Osym prox	29078	3187.05	6363.97	1058.09	4.64424e-06		0.222655	0.51082	0.0848529	0.302854		Compatible	Compatible		0.0848529	0	0.137802	0.165052		0.387707	0.222655	0.0848529	0.0848529		0.203003	0.178463	0.0556304	0.0487619		0.016252	0.0362734	0.00264133	0.00193917		0.241463	0.0010053	0.0010053	0.0010053	0.0010053	0.899995
RA(1)HTK	Octt prox	31134.6	896.377	14299.3	188.575	5.38121e-08		PAHTK	Octt prox	33787.2	2077.49	13557.1	760.767	5.19388e-07		0.190657	0.22447	0.180762	0.269734		Compatible	Compatible		0.180762	0	0.00989556	0.22447		0.415127	0.190657	0.180762	0.180762		0.683773	0.463083	0.53088	0.276562		0.0628462	0.0376239	0.0521451	0.0217757		0.0010053	0.0010053	0.0010053	0.127342	0.0010053	0.0010053
RA(2)YQR	Osym prox	32823.3	2961.14	4454.68	314.436	0.000241387		SAYQR	Osym prox	40476	3196.17	11037.1	413.52	3.84838e-06		0.0593958	0.378248	0.147162	0.392518		Compatible	Compatible		0.0593958	0.0877658	0	0.290482		0.437644	0.0593958	0.147162	0.0593958		0.284325	0.0421409	0.094852	0.0383427		0.00955166	0.00186363	0.00291529	0.00142894		0.0010053	0.0010053	0.0010053	0.0010053	0.637852	0.0010053
RA(2)YQR	Osym prox	32823.3	2961.14	4454.68	314.436	0.000241387		FA(1)YQR	Osym prox	29078	3187.05	6363.97	1058.09	4.64424e-06		0.0593958	0.378248	0.0848529	0.302854		Compatible	Compatible		0.0593958	0.0254571	0	0.302854		0.387707	0.0593958	0.0848529	0.0593958		0.154847	0.0449365	0.0467091	0.0364231		0.00457488	0.00283085	0.00167747	0.00109521		0.0010053	0.0010053	0.0010053	0.899995	0.0016012	0.0016012
PAHQN	Ottg prox	14380.5	482.955	3904.05	266.829	1.67596e-10		SAHQN	Ottg prox	23143	649.106	10981.2	192.55	2.15383e-08		0.052054	0.139686	0.146416	0.162156		Compatible	Compatible		0.052054	0.0943624	0	0.0453238		0.19174	0.052054	0.146416	0.052054		0.154961	0.0255472	0.124063	0.0232793		0.0101274	0.0015967	0.004828	0.00107666		0.0010053	0.0010053	0.0010053	0.0010053	0.899995	0.0010053
PAYQR	O1 prox	17721.2	326.013	1994.66	49.391	6.23976e-10		FA(1)YQR	O1 prox	13627.8	828.654	5092.39	136.976	1.82532e-06		0.0265955	0.209687	0.0678986	0.113806		Compatible	Compatible		0.0265955	0.0413031	0	0.113806		0.181704	0.0265955	0.0678986	0.0265955		0.162712	0.0423305	0.0964168	0.0399307		0.00677544	0.00215161	0.00471892	0.000906172		0.0010053	0.0010053	0.0010053	0.0010053	0.79409	0.0010053
SAYQR	Osym prox	40476	3196.17	11037.1	413.52	3.84838e-06		FA(1)YQR	Osym prox	29078	3187.05	6363.97	1058.09	4.64424e-06		0.147162	0.392518	0.0848529	0.302854		Compatible	Compatible		0.0848529	0	0.0623086	0.240546		0.387707	0.147162	0.0848529	0.0848529		0.162459	0.0891645	0.0641561	0.0519281		0.0132431	0.00853648	0.00328208	0.00181073		0.0010053	0.0010053	0.0010053	0.0010053	0.0010053	0.112061

## Sheet: SEPA NOR proximal (INS)
SISO Variant [XADBD + Operator]		(-) INDUCER		(+) INDUCER		p-value		SISO Variant [YADBD + Operator]		(-) INDUCER		(+) INDUCER		p-value															(-) INDUCER X, (-) INDUCER Y	(+) INDUCER X, (-) INDUCER Y	(-) INDUCER X, (+) INDUCER Y	(+) INDUCER X, (+) INDUCER Y		(-) INDUCER X, (-) INDUCER Y	(+) INDUCER X, (-) INDUCER Y	(-) INDUCER X, (+) INDUCER Y	(+) INDUCER X, (+) INDUCER Y		(-) INDUCER X, (-) INDUCER Y	(+) INDUCER X, (-) INDUCER Y	(-) INDUCER X, (+) INDUCER Y	(+) INDUCER X, (+) INDUCER Y		p-values for one-way ANOVA with post-hoc Tukey-Kramer HSD test
		Mean Fluorescence	Std. Dev. Fluorescence	Mean Fluorescence	Std. Dev. Fluorescence					Mean Fluorescence	Std. Dev. Fluorescence	Mean Fluorescence	Std. Dev. Fluorescence			εX	𝛔X	εY	𝛔Y		Compatibility Test 1	Compatibility Test 2		𝝰_0	𝝰_1	𝝰_2	𝝰_3		Predicted Fluorescence	Predicted Fluorescence	Predicted Fluorescence	Predicted Fluorescence		Measured Fluorescence	Measured Fluorescence	Measured Fluorescence	Measured Fluorescence		Measured Std. Dev.	Measured Std. Dev.	Measured Std. Dev.	Measured Std. Dev.		COND 1 VS COND 2	COND 1 VS COND 3	COND 1 VS COND 4	COND 2 VS COND 3	COND 2 VS COND 4	COND 3 VS COND 4
IA(6)NAR	Ogta prox	42130.7	2708.82	20167.5	822.497	2.68714e-06		RA(3)NAR	Ogta prox	43602	1939.73	11733.5	763.567	1.59968e-14		0.2689	0.292842	0.156447	0.424913		Compatible	Compatible		0.156447	0	0.112453	0.292842		0.561742	0.2689	0.156447	0.156447		0.589136	0.493474	0.440946	0.39097		0.0398464	0.0432529	0.0261091	0.0401208		0.0037094	0.0010053	0.0010053	0.160129	0.0019364	0.192271
IA(5)TAN	Otta prox	51309.4	360.971	18416.1	334.81	5.36834e-18		PATAN	Otta prox	47665.4	3164.23	6069.63	1209.99	3.75959e-10		0.245548	0.438578	0.0809285	0.55461		Compatible	Compatible		0.0809285	0	0.16462	0.38999		0.635538	0.245548	0.0809285	0.0809285		0.631594	0.380312	0.0773138	0.0843718		0.0102616	0.0214105	0.00266145	0.00303961		0.0010053	0.0010053	0.0010053	0.0010053	0.0010053	0.770996
IA(5)YQR	O1 prox	65643.2	963.565	21799.9	374.037	2.0234e-11		SAYQR	O1 prox	41365.9	1866.23	16204.5	2964.44	2.57113e-09		0.290666	0.584577	0.21606	0.335486		Compatible	Compatible		0.21606	0	0.0746059	0.26088		0.551546	0.290666	0.21606	0.21606		0.63406	0.333726	0.246189	0.331018		0.0420229	0.0317563	0.0141402	0.0360291		0.0010053	0.0010053	0.0010053	0.0021196	0.899995	0.0028551
IA(9)YQR	Osym prox	46498.5	2104.42	17957.3	1691.61	8.40242e-10		FA(1)YQR	Osym prox	21713.7	3219	5653.68	1422.42	1.03591e-10		0.23943	0.380549	0.0753824	0.214134		Compatible	Compatible		0.0753824	0	0.164048	0.050086		0.289516	0.23943	0.0753824	0.0753824		0.246704	0.197928	0.0655108	0.0577142		0.00772326	0.0129075	0.00679733	0.0024228		0.0010053	0.0010053	0.0010053	0.0010053	0.0010053	0.469596
RA(1)HTK	Octt prox	59488.4	754.801	27138.2	1320.29	4.7233e-11		PAHTK	Octt prox	59614.8	1397.26	24585.6	5588.11	7.00488e-11		0.361843	0.431335	0.327808	0.467056		Compatible	Compatible		0.327808	0	0.0340349	0.431335		0.793178	0.361843	0.327808	0.327808		0.764829	0.520963	0.326637	0.265178		0.0243523	0.0628711	0.00763798	0.0424105		0.0010053	0.0010053	0.0010053	0.0010053	0.0010053	0.103649
RA(2)YQR	Osym prox	27338.8	908.591	4905.34	419.696	2.97487e-10		SAYQR	Osym prox	28160.1	2803.46	8949.79	1932.18	4.9902e-11		0.0654045	0.299112	0.119331	0.256137		Compatible	Compatible		0.0654045	0.053926	0	0.245186		0.364517	0.0654045	0.119331	0.0654045		0.304409	0.0655593	0.12543	0.0594017		0.00854964	0.0023543	0.00376453	0.00319118		0.0010053	0.0010053	0.0010053	0.0010053	0.252106	0.0010053
RA(2)YQR	Osym prox	29110.4	369.1	6026.29	907.418	6.33866e-10		FA(1)YQR	Osym prox	21461.8	1558.22	4651.74	47.0204	3.68707e-05		0.0803505	0.307788	0.0620232	0.224135		Compatible	Compatible		0.0620232	0	0.0183273	0.205807		0.286158	0.0803505	0.0620232	0.0620232		0.247898	0.0761487	0.0657355	0.0445322		0.0106278	0.00199118	0.00504825	0.00174881		0.0010053	0.0010053	0.0010053	0.0575081	0.0010053	0.0010053
PAHQN	Ottg prox	14625.4	430.254	2436.52	67.3982	9.66013e-09		SAHQN	Ottg prox	23171.4	315.953	14336.5	1715.83	8.72555e-07		0.0324869	0.162518	0.191154	0.117798		Compatible	Compatible		0.0324869	0.158667	0	0.00385141		0.195005	0.0324869	0.191154	0.0324869		0.174268	0.0313306	0.158306	0.0296226		0.0116146	0.00615469	0.00922581	0.00313749		0.0010053	0.0275273	0.0010053	0.0010053	0.899995	0.0010053
PAYQR	O1 prox	62672.1	475.435	11598.8	665.455	2.12949e-16		FA(1)YQR	O1 prox	60930.4	827.251	31073.9	830.641	1.18707e-16		0.15465	0.680977	0.414319	0.398086		Compatible	Compatible		0.15465	0.259668	0	0.398086		0.812405	0.15465	0.414319	0.15465		0.688681	0.1834	0.444831	0.156679		0.00549577	0.0253639	0.014405	0.00813085		0.0010053	0.0010053	0.0010053	0.0010053	0.0557535	0.0010053
SAYQR	Osym prox	29014.5	370.64	9777.18	527.424	2.08381e-13		FA(1)YQR	Osym prox	23479	1473.46	6677.26	1455.87	6.29267e-06		0.130362	0.256498	0.0890302	0.224023		Compatible	Compatible		0.0890302	0	0.0413322	0.18269		0.313053	0.130362	0.0890302	0.0890302		0.230194	0.139672	0.0718643	0.0629556		0.0199713	0.00375762	0.00746803	0.00480672		0.0010053	0.0010053	0.0010053	0.0010053	0.0010053	0.583559
