# Supplementary material for: Performance Prediction of Fundamental Transcriptional Programs
Source: ACS Synth Biol. 2023 Mar 20;12(4):1094–108. doi: 10.1021/acssynbio.2c00593 (PMC10127286; doi:10.1021/acssynbio.2c00593)
Supplement: Supplementary file 6 — sb2c00593_si_006.xlsx [file sb2c00593_si_006.xlsx]

## Sheet: SERI AND
SISO Variant [X+DBD + Operator PROX + Operator CORE]			(-) INDUCER		(+) INDUCER		p-value		SISO Variant [Y+DBD + Operator PROX + Operator CORE]			(-) INDUCER		(+) INDUCER		p-value															(-) INDUCER X, (-) INDUCER Y	(+) INDUCER X, (-) INDUCER Y	(-) INDUCER X, (+) INDUCER Y	(+) INDUCER X, (+) INDUCER Y		(-) INDUCER X, (-) INDUCER Y	(+) INDUCER X, (-) INDUCER Y	(-) INDUCER X, (+) INDUCER Y	(+) INDUCER X, (+) INDUCER Y		(-) INDUCER X, (-) INDUCER Y	(+) INDUCER X, (-) INDUCER Y	(-) INDUCER X, (+) INDUCER Y	(+) INDUCER X, (+) INDUCER Y		p-values for one-way ANOVA with post-hoc Tukey-Kramer HSD test
			Mean Fluorescence	Std. Dev. Fluorescence	Mean Fluorescence	Std. Dev. Fluorescence						Mean Fluorescence	Std. Dev. Fluorescence	Mean Fluorescence	Std. Dev. Fluorescence			εX	𝛔X	εY	𝛔Y		Compatibility Test 1	Compatibility Test 2		𝝰_0	𝝰_1	𝝰_2	𝝰_3		Predicted Fluorescence	Predicted Fluorescence	Predicted Fluorescence	Predicted Fluorescence		Measured Fluorescence	Measured Fluorescence	Measured Fluorescence	Measured Fluorescence		Measured Std. Dev.	Measured Std. Dev.	Measured Std. Dev.	Measured Std. Dev.		COND 1 VS COND 2	COND 1 VS COND 3	COND 1 VS COND 4	COND 2 VS COND 3
I+GKR	Ogac prox	O1 core	7655.6	475.3	37661.6	1558.2	2.77458e-13		E+YQR	Ogac prox	O1 core	8749	490.1	35589.7	959.1	4.14417e-10		0.102075	0.40008	0.116653	0.357876		Compatible	Compatible		0.102075	0.0145787	0	0.357876		0.102075	0.116653	0.102075	0.474529		0.0137047	0.15772	0.125104	0.492823		0.00027213	0.00549895	0.00398394	0.0219655		0.0010053	0.0010053	0.0010053	0.0011957
R+GKR	Ogac prox	Oagg core	10557.5	985.9	33897.5	884.2	6.33466e-10		G+KSL	Ogac prox	Oagg core	1572.4	245.5	20699.6	571.3	4.9825e-08		0.140767	0.3112	0.0209653	0.255029		Compatible	Compatible		0.0209653	0	0.119801	0.135228		0.0209653	0.0209653	0.140767	0.275995		0.0117239	0.0195264	0.109217	0.254024		0.00127381	0.00134276	0.00398773	0.0127273		0.288246	0.0010053	0.0010053	0.0010053
E+KSL	Oagg prox	Ottg core	1302.7	22	30239	914.6	4.94856e-08		F+HQN	Oagg prox	Ottg core	2006.1	314.7	8758.9	418.2	5.00497e-12		0.0173693	0.385817	0.026748	0.0900373		Compatible	Compatible		0.0173693	0.00937867	0	0.0900373		0.0173693	0.026748	0.0173693	0.116785		0.00419812	0.0224387	0.00535638	0.0895422		0.000163123	0.00160117	0.000175051	0.00378803		0.0010053	0.791521	0.0010053	0.0010053
R+KSL	Oagg prox	Ogac core	14662.4	284.9	36409.2	659.2	2.0379e-08		I+GKR	Oagg prox	Ogac core	1336	71	29150.2	1843.7	5.48182e-07		0.195499	0.289957	0.0178133	0.370856		Compatible	Compatible		0.0178133	0	0.177685	0.193171		0.0178133	0.0178133	0.195499	0.388669		0.0102222	0.0187474	0.119326	0.365472		0.000581774	0.000903922	0.00269115	0.00846563		0.0320605	0.0010053	0.0010053	0.0010053
I+YQR	O1 prox	Octt core	3250.2	86	21125.4	677	2.95972e-07		G+HTK	O1 prox	Octt core	3644.6	159.8	19644.1	1496	5.87655e-09		0.043336	0.238336	0.0485947	0.213327		Compatible	Compatible		0.043336	0.00525867	0	0.213327		0.043336	0.0485947	0.043336	0.261921		0.0116514	0.0451593	0.0445688	0.176856		0.00101527	0.00219229	0.00280025	0.0141426		0.0010053	0.0010053	0.0010053	0.899995
R+GKR	Ogac prox	Ogta core	5335.9	199	22850	617.3	3.02615e-09		I+NAR	Ogac prox	Ogta core	614.1	13.8	8145.7	421.2	3.20559e-06		0.0711453	0.233521	0.008188	0.100421		Compatible	Compatible		0.008188	0	0.0629573	0.037464		0.008188	0.008188	0.0711453	0.108609		0.0045953	0.00900334	0.0171462	0.11605		0.00015459	0.000140124	0.000386295	0.00447204		0.0265192	0.0010053	0.0010053	0.0010053
[truncated: 6 more columns]

## Sheet: SERI AND (INS)
SISO Variant [X+DBD + Operator PROX + Operator CORE]			(-) INDUCER		(+) INDUCER		p-value		SISO Variant [Y+DBD + Operator PROX + Operator CORE]			(-) INDUCER		(+) INDUCER		p-value															(-) INDUCER X, (-) INDUCER Y	(+) INDUCER X, (-) INDUCER Y	(-) INDUCER X, (+) INDUCER Y	(+) INDUCER X, (+) INDUCER Y		(-) INDUCER X, (-) INDUCER Y	(+) INDUCER X, (-) INDUCER Y	(-) INDUCER X, (+) INDUCER Y	(+) INDUCER X, (+) INDUCER Y		(-) INDUCER X, (-) INDUCER Y	(+) INDUCER X, (-) INDUCER Y	(-) INDUCER X, (+) INDUCER Y	(+) INDUCER X, (+) INDUCER Y		p-values for one-way ANOVA with post-hoc Tukey-Kramer HSD test
			Mean Fluorescence	Std. Dev. Fluorescence	Mean Fluorescence	Std. Dev. Fluorescence						Mean Fluorescence	Std. Dev. Fluorescence	Mean Fluorescence	Std. Dev. Fluorescence			εX	𝛔X	εY	𝛔Y		Compatibility Test 1	Compatibility Test 2		𝝰_0	𝝰_1	𝝰_2	𝝰_3		Predicted Fluorescence	Predicted Fluorescence	Predicted Fluorescence	Predicted Fluorescence		Measured Fluorescence	Measured Fluorescence	Measured Fluorescence	Measured Fluorescence		Measured Std. Dev.	Measured Std. Dev.	Measured Std. Dev.	Measured Std. Dev.		COND 1 VS COND 2	COND 1 VS COND 3	COND 1 VS COND 4	COND 2 VS COND 3
I+GKR	Ogac prox	O1 core	22767.2	606.1	58958.5	332.3	1.43126e-13		E+YQR	Ogac prox	O1 core	20683.3	794.6	53532	547.9	7.09716e-12		0.303563	0.482551	0.275777	0.437983		Compatible	Compatible		0.275777	0	0.0277853	0.410197		0.275777	0.275777	0.303563	0.71376		0.0465891	0.364806	0.312976	0.780164		0.00213985	0.00904941	0.00943207	0.0204404		0.0010053	0.0010053	0.0010053	0.0010053
R+GKR	Ogac prox	Oagg core	29563.6	1052.1	56887	647.4	2.92531e-09		G+KSL	Ogac prox	Oagg core	2950.6	267.7	36651.8	587.7	5.74658e-09		0.394181	0.364312	0.0393413	0.449349		Compatible	Compatible		0.0393413	0	0.35484	0.0945093		0.0393413	0.0393413	0.394181	0.488691		0.0105163	0.0147729	0.033667	0.137611		0.00192341	0.00227885	0.00483505	0.0114532		0.702176	0.0010053	0.0010053	0.0010053
E+KSL	Oagg prox	Ottg core	3428.4	126.7	45461.4	1274.7	3.94224e-09		F+HQN	Oagg prox	Ottg core	3816.4	146	17842.8	214.7	2.59812e-11		0.045712	0.56044	0.0508853	0.187019		Compatible	Compatible		0.045712	0.00517333	0	0.187019		0.045712	0.0508853	0.045712	0.237904		0.0224077	0.0545082	0.0209154	0.183508		0.00065804	0.00200955	0.000760596	0.00752038		0.0010053	0.899995	0.0010053	0.0010053
R+KSL	Oagg prox	Ogac core	31209.7	944	53332.6	1834.4	1.76412e-10		I+GKR	Oagg prox	Ogac core	2957.6	130	46055.6	1798.3	1.20311e-09		0.416129	0.294972	0.0394347	0.57464		Compatible	Compatible		0.0394347	0	0.376695	0.197945		0.0394347	0.0394347	0.416129	0.614075		0.0130313	0.043695	0.306759	0.62768		0.000140261	0.00193056	0.00577336	0.0168644		0.0010053	0.0010053	0.0010053	0.0010053
I+YQR	O1 prox	Octt core	23809.8	709.7	59885.1	988.4	4.60288e-10		G+HTK	O1 prox	Octt core	17098.9	303	53303	1122.5	4.33007e-11		0.317464	0.481004	0.227985	0.482721		Compatible	Compatible		0.227985	0	0.0894787	0.393243		0.227985	0.227985	0.317464	0.710707		0.0583329	0.226354	0.28453	0.629643		0.00208349	0.0062582	0.013364	0.0132658		0.0010053	0.0010053	0.0010053	0.0010053
R+GKR	Ogac prox	Ogta core	16712.9	594.1	44402.6	665.9	6.0818e-09		I+NAR	Ogac prox	Ogta core	1260.3	56.8	19968	1116	1.52307e-07		0.222839	0.369196	0.016804	0.249436		Compatible	Compatible		0.016804	0	0.206035	0.0434013		0.016804	0.016804	0.222839	0.26624		0.0125486	0.02032	0.0535472	0.245819		0.000712433	0.000945774	0.00290569	0.0111868		0.182374	0.0010053	0.0010053	0.0010053
[truncated: 6 more columns]

## Sheet: SERI NOR
SISO Variant [X+DBD + Operator PROX + Operator CORE]			(-) INDUCER		(+) INDUCER		p-value		SISO Variant [Y+DBD + Operator PROX + Operator CORE]			(-) INDUCER		(+) INDUCER		p-value															(-) INDUCER X, (-) INDUCER Y	(+) INDUCER X, (-) INDUCER Y	(-) INDUCER X, (+) INDUCER Y	(+) INDUCER X, (+) INDUCER Y		(-) INDUCER X, (-) INDUCER Y	(+) INDUCER X, (-) INDUCER Y	(-) INDUCER X, (+) INDUCER Y	(+) INDUCER X, (+) INDUCER Y		(-) INDUCER X, (-) INDUCER Y	(+) INDUCER X, (-) INDUCER Y	(-) INDUCER X, (+) INDUCER Y	(+) INDUCER X, (+) INDUCER Y		p-values for one-way ANOVA with post-hoc Tukey-Kramer HSD test
			Mean Fluorescence	Std. Dev. Fluorescence	Mean Fluorescence	Std. Dev. Fluorescence						Mean Fluorescence	Std. Dev. Fluorescence	Mean Fluorescence	Std. Dev. Fluorescence			εX	𝛔X	εY	𝛔Y		Compatibility Test 1	Compatibility Test 2		𝝰_0	𝝰_1	𝝰_2	𝝰_3		Predicted Fluorescence	Predicted Fluorescence	Predicted Fluorescence	Predicted Fluorescence		Measured Fluorescence	Measured Fluorescence	Measured Fluorescence	Measured Fluorescence		Measured Std. Dev.	Measured Std. Dev.	Measured Std. Dev.	Measured Std. Dev.		COND 1 VS COND 2	COND 1 VS COND 3	COND 1 VS COND 4	COND 2 VS COND 3
FA(2)HQN	Ottg prox	Ogac core	30118.9	644	20212.1	603.3	2.77458e-13		RA(2)GKR	Ottg prox	Ogac core	18481.1	745.3	1934.6	89.2	4.14417e-10		0.269495	0.132091	0.0257947	0.22062		Compatible	Incompatible		0.0257947	0	0.2437	-0.02308		0.246415	0.269495	0.0257947	0.0257947		0.311744	0.14226	0.0361413	0.01316		0.007276	0.00904667	0.00152133	0.001224		0.0010053	0.0010053	0.0010053	0.0010053
RA(2)YQR	Osym prox	Ogta core	10706.5	271.9	2385.7	130.5	6.33466e-10		IA(6)NAR	Osym prox	Ogta core	13813.1	696.5	1297.2	46.9	4.9825e-08		0.0318093	0.110944	0.017296	0.166879		Compatible	Compatible		0.017296	0	0.0145133	0.110944		0.142753	0.0318093	0.017296	0.017296		0.0960627	0.024388	0.00998533	0.005292		0.003396	0.000425333	0.000293333	7.46667e-05		0.0010053	0.0010053	0.0010053	0.0010053
FA(2)GKR	Ogac prox	Oagg core	36582.5	1604.8	27670.6	1256.7	4.94856e-08		IA(6)KSL	Ogac prox	Oagg core	18284.1	1253.9	4232.6	62.1	5.00497e-12		0.368941	0.118825	0.0564347	0.187353		Compatible	Incompatible		0.0564347	0	0.312507	-0.125153		0.243788	0.368941	0.0564347	0.0564347		0.403461	0.362743	0.0994587	0.0590147		0.0175107	0.00740933	0.002868	0.00200133		0.0010053	0.0010053	0.0010053	0.0010053
IA(5)TAN	Otta prox	Oagg core	25765.5	1102.6	9483.6	377.3	2.0379e-08		FA(2)KSL	Otta prox	Oagg core	27486.9	1575.2	6957.8	289	5.48182e-07		0.126448	0.217092	0.0927707	0.273721		Compatible	Compatible		0.0927707	0	0.0336773	0.217092		0.34354	0.126448	0.0927707	0.0927707		0.35654	0.154827	0.08814	0.035248		0.0107693	0.00449733	0.00818	0.00237333		0.0010053	0.0010053	0.0010053	0.0010053
RA(3)KSL	Oagg prox	Octt core	29837.8	735.3	9848	348	2.95972e-07		IA(6)HTK	Oagg prox	Octt core	31700.2	657.6	33021.2	472.4	5.87655e-09		0.131307	0.266531	0.440283	-0.0176133		Incompatible	Compatible		0.131307	0.308976	0	-0.0424453		0.397837	0.131307	0.440283	0.131307		0.366564	0.354208	0.235057	0.232337		0.0124387	0.0164413	0.0105467	0.015468		0.0010053	0.511137	0.0010053	0.0010053
IA(6)GKR	Otta prox	Otta core	16528.9	652	16859.5	707.8	3.02615e-09		FA(2)TAN	Otta prox	Otta core	15830.5	624.2	3536.4	265	3.20559e-06		0.224793	-0.004408	0.047152	0.163921		Compatible	Incompatible		0.047152	0	0.177641	-0.01372		0.211073	0.224793	0.047152	0.047152		0.194721	0.206679	0.048556	0.0451893		0.0125133	0.010308	0.00259467	0.00247867		0.0010053	0.13709	0.0010053	0.0010053
[truncated: 6 more columns]

## Sheet: SERI NOR (INS)
SISO Variant [X+DBD + Operator PROX + Operator CORE]			(-) INDUCER		(+) INDUCER		p-value		SISO Variant [Y+DBD + Operator PROX + Operator CORE]			(-) INDUCER		(+) INDUCER		p-value															(-) INDUCER X, (-) INDUCER Y	(+) INDUCER X, (-) INDUCER Y	(-) INDUCER X, (+) INDUCER Y	(+) INDUCER X, (+) INDUCER Y		(-) INDUCER X, (-) INDUCER Y	(+) INDUCER X, (-) INDUCER Y	(-) INDUCER X, (+) INDUCER Y	(+) INDUCER X, (+) INDUCER Y		(-) INDUCER X, (-) INDUCER Y	(+) INDUCER X, (-) INDUCER Y	(-) INDUCER X, (+) INDUCER Y	(+) INDUCER X, (+) INDUCER Y		p-values for one-way ANOVA with post-hoc Tukey-Kramer HSD test
			Mean Fluorescence	Std. Dev. Fluorescence	Mean Fluorescence	Std. Dev. Fluorescence						Mean Fluorescence	Std. Dev. Fluorescence	Mean Fluorescence	Std. Dev. Fluorescence			εX	𝛔X	εY	𝛔Y		Compatibility Test 1	Compatibility Test 2		𝝰_0	𝝰_1	𝝰_2	𝝰_3		Predicted Fluorescence	Predicted Fluorescence	Predicted Fluorescence	Predicted Fluorescence		Measured Fluorescence	Measured Fluorescence	Measured Fluorescence	Measured Fluorescence		Measured Std. Dev.	Measured Std. Dev.	Measured Std. Dev.	Measured Std. Dev.		COND 1 VS COND 2	COND 1 VS COND 3	COND 1 VS COND 4	COND 2 VS COND 3
FA(2)HQN	Ottg prox	Ogac core	32357.3	988.2	27776.8	1239.6	1.43126e-13		RA(2)GKR	Ottg prox	Ogac core	12194	284.5	1244.1	34.6	7.09716e-12		0.370357	0.0610733	0.016588	0.145999		Compatible	Incompatible		0.016588	0	0.353769	-0.207771		0.162587	0.370357	0.016588	0.016588		0.225069	0.0977147	0.0210787	0.00520933		0.007768	0.00603333	0.000376	0.000194667		0.0010053	0.0010053	0.0010053	0.0010053
RA(2)YQR	Osym prox	Ogta core	14006.2	242.8	3845.4	88.3	2.92531e-09		IA(6)NAR	Osym prox	Ogta core	14606.5	351.5	1431.4	78.1	5.74658e-09		0.051272	0.135477	0.0190853	0.175668		Compatible	Compatible		0.0190853	0	0.0321867	0.135477		0.186749	0.051272	0.0190853	0.0190853		0.132519	0.0424413	0.0139867	0.008604		0.00569733	0.001476	0.00066	0.000146667		0.0010053	0.0010053	0.0010053	0.0010053
FA(2)GKR	Ogac prox	Oagg core	59576	3307.7	46535.6	1059.3	3.94224e-09		IA(6)KSL	Ogac prox	Oagg core	27935	1191.1	9549.2	488.2	2.59812e-11		0.620475	0.173872	0.127323	0.245144		Compatible	Incompatible		0.127323	0	0.493152	-0.248008		0.372467	0.620475	0.127323	0.127323		0.459941	0.48588	0.188863	0.0691933		0.0194573	0.02048	0.0110973	0.00411467		0.0010053	0.0638862	0.0010053	0.0010053
IA(5)TAN	Otta prox	Oagg core	38133.5	893.9	17729.8	386	1.76412e-10		FA(2)KSL	Otta prox	Oagg core	41293.5	2279.6	10132.3	414	1.20311e-09		0.236397	0.272049	0.135097	0.415483		Compatible	Compatible		0.135097	0	0.1013	0.272049		0.508447	0.236397	0.135097	0.135097		0.518624	0.291327	0.135989	0.065488		0.0284347	0.013648	0.008936	0.00666		0.0010053	0.0010053	0.0010053	0.0010053
RA(3)KSL	Oagg prox	Octt core	57369.9	1524.8	24226.1	1727.4	4.60288e-10		IA(6)HTK	Oagg prox	Octt core	56178.4	1866.7	59253.8	2047.7	4.33007e-11		0.323015	0.441917	0.790051	-0.0410053		Incompatible	Compatible		0.323015	0.467036	0	-0.0410053		0.749045	0.323015	0.790051	0.323015		0.677629	0.720964	0.436257	0.403172		0.0183	0.0082	0.0109133	0.00680133		0.0010053	0.0010053	0.0010053	0.0010053
IA(6)GKR	Otta prox	Otta core	25101.8	662.7	28516	416.5	6.0818e-09		FA(2)TAN	Otta prox	Otta core	24790.5	706.1	5296.2	264.8	1.52307e-07		0.380213	-0.0455227	0.070616	0.259924		Compatible	Incompatible		0.070616	0	0.309597	-0.0496733		0.33054	0.380213	0.070616	0.070616		0.308915	0.347481	0.089816	0.0819173		0.00534	0.0172267	0.005644	0.00535467		0.0010053	0.0010053	0.0010053	0.0010053
[truncated: 6 more columns]
